# Supplementary material for: The upper-airway microbiota and loss of asthma control among asthmatic children
Source: Nat Commun. 2019 Dec 16;10:5714. doi: 10.1038/s41467-019-13698-x (PMC6915697; doi:10.1038/s41467-019-13698-x)
Supplement: Supplementary file 1 — Source Data [file 41467_2019_13698_MOESM1_ESM.xls]

## Sheet: Fig1.raw.data
Fig1A	Acidovorax	Aquabacterium	Bacillus	Corynebacterium	Dolosigranulum	Fusobacterium	Gemella	Granulicatella	Haemophilus	Klebsiella	Leptotrichia	Moraxella	Neisseria	Pelomonas	Porphyromonas	Prevotella	Propionibacterium	Rothia	Staphylococcus	Streptococcus	Streptophyta	unclassified_Bacillales	unclassified_Neisseriaceae	unclassified_Prevotellaceae	Veillonella
5-7 years old	0.910801	1.95079	0.968677	10.4338	15.5077	0.711504	2.16504	1.02717	1.65988	0.958942	0.445959	7.17344	2.92723	1.94251	0.517939	0.438876	1.52947	1.22819	12.9189	18.4803	0.55266	1.16812	5.5846	0.526663	0.829563
8-10 years old	0.545669	0.944279	0.789647	13.2628	15.6252	1.03664	1.51984	0.80736	1.7651	1.24457	0.766741	5.38533	2.13474	0.999574	0.76364	0.685036	2.59912	0.761114	18.941	14.839	0.502676	0.678282	4.15706	0.483237	1.02689
Fig1B	Acidovorax	Aquabacterium	Bacillus	Corynebacterium	Dolosigranulum	Fusobacterium	Gemella	Granulicatella	Haemophilus	Klebsiella	Leptotrichia	Moraxella	Neisseria	Pelomonas	Porphyromonas	Prevotella	Propionibacterium	Rothia	Staphylococcus	Streptococcus	Streptophyta	unclassified_Bacillales	unclassified_Neisseriaceae	unclassified_Prevotellaceae	Veillonella
Virus_negative	0.876471	1.73606	1.05329	11.5592	14.6587	0.984163	1.98678	0.90713	0.793988	1.32935	0.637097	4.41634	2.74127	1.80322	0.67084	0.65637	2.38468	1.05015	17.2258	16.0721	0.540616	1.06299	5.33067	0.426536	1.00524
Virus_positive	0.418418	0.84582	0.540948	12.7914	17.8239	0.674081	1.48032	0.920128	3.58743	0.668344	0.550818	9.55091	2.06043	0.779332	0.599296	0.385857	1.47342	0.84538	13.7894	16.9549	0.502133	0.646696	4.02408	0.677708	0.784522
Fig1C	OR_YZ	low	high	P value
5-7 years	3.22	1.69	6.67	0.003
Pet_Yes	2.8	1.48	5.39	0.006

## Sheet: Fig2.raw.data
Abiotrophia	Acidovorax	Actinomyces	Alicyclobacillus	Anaerococcus	Bacillus	Capnocytophaga	Clostridium.sensu.stricto	Corynebacterium	Dolosigranulum	Enterococcus	Escherichia.Shigella	Fusobacterium	Gemella	Granulicatella	Haemophilus	Kingella	Klebsiella	Lactococcus	Leptotrichia	Moraxella	Neisseria	Paenibacillus	Pelomonas	Peptoniphilus	Porphyromonas	Prevotella	Propionibacterium	Rothia	Staphylococcus	Streptobacillus	Streptococcus	Streptophyta	TM7_genera_incertae_sedis	unclassified_Bacillales	unclassified_Clostridiales	unclassified_Neisseriaceae	unclassified_Pasteurellaceae	unclassified_Prevotellaceae	yz.rate.year	Clusters	time.to.yz	age_grp	virus
0	0	0.02	0	0.01	0	0.02	0.01	52.57	23.64	0	0	0.01	0.1	0.05	0.01	0.01	0	0	0.02	0	0.1	0	0	0	0	0	0.05	0.01	0.89	0	0.76	0	0	0.01	0	21.5	0.01	0	8.69048	Dol+Cor	29	1	negative
0.24	0.83	1.15	0.27	0	0.53	1.19	0.17	40.88	0.02	0.09	0.03	1.08	4.19	0.71	0.97	0.2	0	0	0	0.02	2.77	0	0.54	0	0.45	0	0.36	4.85	0.97	0	27.48	0	0	1.54	0.08	0.01	0	0	0	Dol+Cor	332	2	negative
0	0.98	0	0.23	0.1	1.03	0	0.38	30.72	0	0.17	0.13	2.63	0	0	0	0	0.4	0.25	0	0.02	0	3.04	1.95	0	0	0.01	35.46	0	8.55	0	1.43	0.01	0	2.5	0.29	0	0	0	1.08631	Dol+Cor	NA	2	negative
0	0	0	0	0.01	0	0	0	87.16	12.32	0	0.01	0	0	0	0	0	0	0.02	0	0	0.03	0	0.02	0	0	0	0.02	0	0.2	0	0.03	0.02	0	0.03	0	0	0	0	5.44776	Dol+Cor	NA	2	negative
0.11	0.02	0.03	0	0.03	0.1	0.12	0.07	47.52	8.44	0.01	0	0.05	0.37	0.19	0.11	0.05	0	1.32	0.01	2.67	1.82	0	0.05	0.01	0.18	0.01	0.06	0.96	0.36	0.03	34.41	0	0.03	0.03	0	0	0.03	0.02	1.10272	Dol+Cor	51	1	positive
0.2	0.01	0.25	0.03	0	0.16	0.08	0.02	46.27	24.81	0.08	0	0.7	0.92	0.72	0.01	0.1	0.01	0.01	0.91	13.44	0.88	0	0.09	0	0.44	0.25	0.06	0.7	0.09	0.09	5.41	0	0.07	0.09	0.18	0	0.09	1.83	0	Dol+Cor	336	2	negative
0.47	0.07	0.23	0.06	0.04	0.31	0.08	0.05	50.6	15.22	0.05	0	0.07	0.84	1.41	0.01	0	0	0.1	0.06	0	0.03	0.04	0.28	0	0.02	0.18	0.78	1.71	1.17	0	20.44	1.01	0.06	0.19	0	0.07	0	0	1.10272	Dol+Cor	NA	1	positive
0	0.11	0.47	0.05	0.05	0.09	0.04	0.14	42.63	14.39	0	0	0.42	0.83	0.88	0.03	0.08	0.1	0.02	0.45	18.32	0.48	0.06	0.2	0.01	0.43	0.24	0	0.15	4.47	0.39	5.27	4.07	0.1	0.33	0.01	0.03	0.08	0.87	1.08309	Dol+Cor	316	2	negative
0.22	0.16	0.28	0	0.08	0.01	0	0.04	53.85	31.37	0	0.01	0.23	2.02	0.26	0.04	0	0	0	0.32	0	0.14	0.12	0.41	0	0	0.01	0.07	0.85	1.19	0	6.06	0	0.16	0.04	0	0	0.01	0.01	1.08309	Dol+Cor	243	2	positive
0.05	0.02	0.19	0.05	0	0.03	0.21	0.12	44.02	5.67	0	0	0.11	1.75	0.29	0.01	0.03	0	0	0.22	33.64	0.01	0	0.13	0.01	0.49	0.35	0.08	0.46	0.18	0	5.18	0.01	0.07	0.13	0.03	4.79	0	0.1	1.07353	Dol+Cor	66	1	positive
0	0.01	0.03	0	0	0.03	0	0.03	60.41	0.02	0.05	0	0.07	0.07	0	0.05	0	0	0	0	25.77	0.05	0	0	0.02	0.1	0.12	0.16	0.04	1.52	0	1.2	0.06	0	0.07	0.04	9.3	0	0.03	5.49699	Dol+Cor	66	1	positive
0.1	0.06	0.04	0	7.98	0.03	0.01	0	48.16	3.7	0	0	0.01	0.26	0.08	0.01	0	0	0.01	0.01	0.03	0.11	0.01	0.03	1.79	0.05	0	21.68	0.04	7.38	0.01	1.43	0.01	0	0.04	0.05	6.1	0	0.04	2.10983	Dol+Cor	34	2	negative
0.04	0.05	0.13	0.02	0	0.64	0.06	0.07	54.45	30.84	0.19	0	0.1	0.15	0.25	0.01	0	0	0.19	0.06	0	0.03	0	0.11	0	0.08	0.06	0.14	0.08	9.94	0	1.66	0.07	0.04	0.1	0	0.01	0.02	0	0	Dol+Cor	333	2	negative
0	0	0.02	0	0	0	0.01	0	66.52	31.6	0	0	0.01	0.02	0.02	0.01	0	0	0	0	0	0.07	0	0	0	0.04	0.02	0.02	0	1.29	0	0.22	0	0.01	0	0	0.01	0	0.04	4.10112	Dol+Cor	22	2	negative
0.11	0	0.09	0	0	0	0.06	0	68.09	6.52	0	0	1.81	0.76	1.4	0.01	0.03	0	0	0.18	0	1.52	0.01	0	0	1.17	0.26	0	0.11	8.07	0.76	5.01	0.02	0.11	0	0.05	0.01	0.06	1.16	1.0994	Dol+Cor	175	2	negative
0	0.23	0.02	0.03	0	0.22	0.04	0.07	44.3	21.7	0	0.04	0.05	0.12	0.06	0.01	0.04	1	0.01	0.01	2.21	0.02	0	0.29	0	0	0.04	0.06	0.01	11.15	0	1.94	0.05	0	0.5	0.02	14.9	0	0.02	1.08631	Dol+Cor	25	1	negative
0.01	0.02	0.02	0	0.06	0.02	0	0.03	52.32	2.76	0	0.01	0.02	0.01	0.01	0	0	0.04	0.01	0.04	2.12	0.05	0	0.04	0.02	0	0.02	0.29	0.01	41.42	0	0.08	0.02	0	0.06	0.02	0.08	0	0	0	Dol+Cor	331	2	negative
0.31	0.22	0.11	0	0.15	0.01	0.06	0.1	46.01	2.85	0.02	0	0.45	0.7	0.15	0.07	0.07	0.28	0	0.16	0.03	1.16	0	0.37	0	0.21	0.11	34.36	0.09	3.51	0	6.46	0	0.12	0.12	0.04	0.04	0.01	0.1	1.03399	Dol+Cor	NA	1	negative
0	0.1	0.12	0.02	0	0.07	0	0	57.87	21.97	0	0	0.02	0.05	0.01	0	0	0.57	0.01	0	2.87	0.01	0.03	0.22	0.01	0	0.14	0.16	0.03	1.02	0	0.34	0.48	0	0.12	0	13.02	0	0	1.05491	Dol+Cor	15	2	negative
0	0.02	0.03	0	6.16	0	0.05	0	37.77	10.62	0	0.01	0	0.03	0.06	2.94	0	1.58	0.09	0.11	0	0.09	0	0.01	3.92	0.04	0.03	11.38	0.06	18.81	0	0.14	0	0.02	0.02	0	5.69	0.01	0	0.960526	Dol+Cor	NA	1	positive
0.14	0	0.08	0.01	0.01	0.05	0.03	0.08	0.12	0.01	0.01	0	0.1	0.96	0.12	0.08	0	0	0.01	0.12	0.78	0.53	0	0	0.01	0.2	0.04	0.19	0.91	88.05	0.32	5.5	0.36	0.12	0.01	0.01	0.01	0.04	0.04	0	Staph	336	1	negative
0	0.33	0	0.45	0	0.2	0	0.38	5.36	4.41	0.19	0.36	0	0	0	0	0	0	0	0	0	0	0	1.17	0	0	0	4.42	0.82	75.46	0	0.52	0	0	2.65	0	0	0	0	13.0357	Staph	NA	2	negative
0.05	0	0.02	0	0	0.02	0.13	0	0.13	0.02	0	0	0.05	0.27	0.52	0.07	0	0.02	0	0.07	0.05	0.81	0	0.01	0.01	0.05	0.02	0	0.17	88.98	0.87	4.38	0	0.15	0	0.04	0.15	0.12	1.82	6.61631	Staph	59	1	positive
0.66	0.04	1.45	0.05	0.38	0.13	0.72	0.37	4.31	0.01	0.23	0.08	1.31	1.27	0.96	0.25	0.73	0	0.52	1.6	0.17	5.1	0	0.02	0.15	1	0.43	1.78	0.44	31.2	0	15.64	4.04	0.88	0.04	0.37	2.43	0.15	0.35	2.07386	Strep	56	2	positive
0	0	0.04	0	0	0	0.04	0.01	36.55	1.01	0	0	0.11	0.04	0.01	0.02	0	0	0	0.05	0.33	0.04	0	0	0	0.04	0.04	0.05	0.01	61.11	0	0.21	0	0.01	0	0.01	0.13	0	0	1.08631	Dol+Cor	6	1	positive
0.680426	0.77115	1.15672	0	0	0.317532	0.703107	0	1.15672	0	0	0.589703	2.81243	2.74439	1.45158	0.226809	0	0.52166	0	0.498979	0	4.7403	0	0.544341	0.52166	1.63302	0.498979	1.04332	0.0907235	31.8213	0	16.2395	0	1.13404	2.67634	0	18.2808	0.181447	2.04128	5.39941	Strep	259	2	positive
0	0.41	2.15	0.02	1.42	0.27	0.27	0.24	1.45	0.01	0.07	0.04	1.36	2.85	2.7	0.28	0.25	0	0	0.48	0.04	1.75	0.23	0.39	0.56	1.37	1.92	2.18	1.48	29.53	0.62	17.84	5.83	0.13	0.32	0.67	8.21	0.03	3.73	2.19219	Strep	62	1	negative
0	2.63	0	1.6	0	3.15	0	1.05	1.77	1.75	0	0.48	0	1.14	0	0.52	0	0	0	0	0.74	0.58	0	2.39	0	0	0.49	3.37	1.29	52.4	0	6.86	0	0	7.77	0	0.01	0	0	2.51724	Staph	NA	1	negative
0.37	0.3	0.4	0	0.02	0.22	0.32	0.37	0.56	0.05	0.01	0.11	0.39	3.75	0.37	0.91	0	0	0.17	0.38	0.01	3.62	0	0.99	0.01	0.68	0.44	0.58	2.37	56.45	0.18	19.83	0.69	0.14	0.33	0.12	0	0.32	0.04	7.3	Staph	123	2	negative
0	0.16	0.01	0.12	0	0.54	0	0	0.38	21.79	0	0.04	0	0.69	0	0	0	0	0.04	0	0	0.44	0.47	0	0	0	0	1.56	0	70.52	0.13	0.6	0.11	0	1.32	0.08	0	0.01	0	16.5909	Staph	NA	1	negative
0	1.06	0	0	0	1.22	0	0	0.07	0.01	0	0.11	1.11	1.19	0.01	0.01	0	0	0	0	0	0.01	8.22	1.2	0	0	0	0	0.45	77.01	0	3.7	0	0	1.45	0	0	0	0	1.08955	Staph	NA	1	negative
0.29	0.11	1.47	0	0	0	0.06	0	1.29	0	0	0	1.55	0.68	0.68	0.19	0.09	0.01	0	0.59	0	1.38	0	0.09	0	0.35	0.31	0.53	0.66	83.57	0	3.07	0.1	0.13	0.11	0.21	0	0.15	0.17	0	Staph	337	2	positive
0.59	0.59	0.52	0.03	0	0.94	0.13	0.08	24.05	21.64	0	0.04	0.32	0.22	0.46	0.04	0.17	0	0	0	0	1.81	0.1	1.02	0	0.17	0.23	0	0.61	34.67	0	1.6	0	0	0.26	0.1	8.29	0	0.04	1.19672	Dol+Cor	NA	2	negative
0	0	0.01	0	0	0	0	0	1.29	0.35	0.01	0	0	0.01	0.01	0	0	0	0	0	0.01	0	0	0.01	0	0	0	0.33	0.03	97.7	0	0.03	0	0	0	0	0.2	0	0	2.20544	Staph	NA	2	negative
1.79	0.1	0.83	0	1.15	0	0.6	0.06	2.95	0.01	0.05	0	1.86	3.72	2.43	0.22	0.34	0.01	0	2.74	0	3.26	0	0.56	0.75	1.11	2.43	0.41	1.04	29.98	0	15.09	0.02	0.31	0.28	0.65	17.75	0.16	1.35	1.62222	Strep	144	2	negative
0	3.23	0	0.87	0	9.94	0	3.27	5.35	0.02	0	0.02	0	0	0	0	0	0	0.71	0	0.51	0	3.08	7.28	0	0	0	0.11	0	54.48	0	0.01	2.69	0	1.49	0	0	0	0	3.24926	Staph	93	1	negative
0.16	0	0.2	0	0	0.03	0.14	0.01	0.44	0.02	0	0	0.12	0.38	0.39	0.06	0.22	0	0.01	0.48	0	0.58	0	0	0	0.48	0.38	0.01	0.16	90.75	0	3.88	0.01	0.01	0.02	0.09	0.02	0.04	0	4.62025	Staph	NA	1	positive
1.2	1.02	0.41	0.31	0.24	0.62	0.51	0.24	3.98	0	0.1	0.09	1.9	0.26	1.26	0.48	0	0	4.15	1.4	0	3.03	0	2.28	0.14	1.05	0.01	0.41	0.24	52.13	0.2	10.72	0.39	0	1.27	0.4	0	0.01	0.88	3.21114	Staph	81	2	negative
0.02	0.01	0.16	0	0	0	0	0.04	0.02	0	0.02	0	0.08	0.13	0.09	0.01	0	0	0	0	0	0.08	0.03	0.01	0	0.08	0	0.02	0.04	98.26	0	0.48	0.13	0	0.01	0	0	0.02	0.01	3.28829	Staph	60	2	negative
0.09	0	0.24	0.12	0	0.16	0.06	0.01	0.12	0	0.15	0.02	1.8	0.33	0.27	0.04	0.08	0.01	0	0.09	0.01	0.48	0	0.16	0	0.54	0.25	0.07	0.08	88.97	0.11	3.28	0	0.05	0.37	0.05	0	0.03	0.06	5.48872	Staph	56	1	negative
0.13	0.01	0.24	0	0.2	0	0.18	0	1.74	8.13	0.01	0	0.3	0.05	0.12	0.01	0.03	0	0.02	0.6	0.23	0.33	0	0.03	0.2	0.33	0.69	0.05	0.1	82.46	0	0.96	0	0.16	0.03	0.14	1.07	0	0.04	6.38484	Staph	13	2	positive
0.15	0.02	0.09	0.01	0	0.06	0.03	0.04	0.05	0	0.03	0	0.37	0.77	0.08	0.12	0.01	0	0.04	0.1	0	0.46	0.01	0.15	0	0.21	0.25	0.06	0.17	87.26	0.04	3.62	0.07	0.01	0.16	0.08	4.27	0.09	0.29	1.11621	Staph	NA	2	negative
0.03	0.01	0.01	0	0	0.16	0.05	0.06	3.97	3.64	0.04	0.01	0.07	1.08	0.23	0.06	0.1	0.01	0.01	0.12	0	0.4	0.06	0.05	0	0.33	0.14	0.12	0.03	82.35	0	3.89	1.92	0	0.07	0.06	0.05	0.07	0.08	2.17262	Staph	64	1	positive
0.55	0.27	0.91	0.23	0	1.51	0.57	0.15	17.54	25.24	0.18	0	1.32	2.27	1.32	0.16	0	0.24	0.09	0.47	0	2.95	0.06	0.51	0	1.16	0.17	0.04	0.38	28.83	0	8.06	0	0.34	0.37	0.18	0	0.08	1.34	0	Dol+Cor	337	2	negative
0.14	0.02	2.13	0.01	0.1	0.11	0.12	0.02	1.71	6.27	0	0	1.27	2.07	2.08	0.58	0.25	0	0.35	0.46	0	3.93	0	0.07	0.04	0.64	1.52	0.41	1.15	46.02	0	15.29	0.09	0.11	0.04	0.2	7.47	0.29	0.1	17.381	Strep	10	1	negative
0.42	0.09	0.25	0.01	0	0.12	0.43	0.14	0.4	0.03	0	0.01	0.37	0.12	0.15	0.04	0.12	0.01	0	0.87	0.87	1.08	0.04	0.38	0	0.25	0.17	0.08	0.08	75.16	0	9.45	0.07	0.69	0.21	0.01	5.93	0.03	0.05	3.54369	Staph	22	2	negative
0.01	0	0	0	0	0	0	0	0.95	0	0	0	0	0	0.01	0	0	0	0	0	0	0.02	0	0	0	0	0	0	0	98.96	0	0.03	0	0	0	0	0	0	0.01	4.62025	Staph	294	2	negative
0	0.17	0.63	0.05	0	0.15	0.52	0.22	13.87	0	0.02	0	0.31	0.44	0.49	0.11	0	0	0.43	0.65	0	1.4	0.07	0.57	0	0.25	1	0.27	0.41	67.14	0	6.96	0	0.07	0.58	0.05	0.01	0.1	0.23	1.10272	Staph	74	2	negative
0.16	0.02	0.49	0	0.19	0.34	0	0	0.57	0	0	0.1	0.1	2.32	0.81	0.17	0.32	0	0.07	0.06	0	0.6	0.32	0.41	0	0	0.64	1.47	0.79	59.04	0	14.59	3.31	0.18	0.27	0	8.59	0.04	0.68	3.23964	Staph	113	1	negative
0.02	0.02	0.06	0	0	0.01	0.04	0	0.08	0.01	0	0	0.12	0.1	0.01	0.02	0	0	0	0.01	0	0.2	0	0.03	0	0.07	0.19	0	0.01	93.69	0.01	0.72	0	0	0.02	0	3.89	0	0.03	0	Staph	341	2	negative
0.62	0.01	0.19	0.06	0	0.01	0.25	0.07	11.35	25.6	0	0.04	0.95	1.94	1.39	0.13	0.07	0.01	0.04	0.92	0.46	3.61	0.12	0	0.02	1.28	0.64	0.36	0.91	23.56	0.08	19.54	0.08	0.67	0.34	0.21	0.01	0.06	0.88	1.0994	Dol+Cor	NA	2	positive
0.528365	1.89099	0.73693	0.458843	0	0.806452	0.764739	0	0.375417	0.236374	0	0.41713	0	0	0	0	0	2.26641	0	0	0	1.34872	0	1.64071	0	0	0	2.51669	0	48.401	0	11.2625	0.570078	0	2.16908	0	12.5834	0.0556174	0	1.07353	Staph	116	2	negative
1.12	0.54	0.59	0.08	0.17	0.62	0.39	0.36	0.16	15.6	0.12	0.09	0.99	1.22	0.46	0.01	0	0.83	0	1.77	0.01	0.86	0	1.05	0	0.41	0.22	0.42	0.43	60.12	0.03	5.15	0.19	0.45	0	0.04	0	0.05	0.23	0	Staph	336	2	positive
0.171181	0.020139	0	0	0.0100695	0	0.020139	0	0.96667	0.0302084	0	0	0.19132	0.473266	0.0906253	0.0503474	0.020139	0.020139	0	0.120834	0.020139	0.231598	0	0.0402779	0	0.151042	0.0704864	0.0604169	0.151042	92.3069	0.020139	3.90696	0.100695	0.0302084	0	0.0100695	0.0100695	0.0302084	0.0805558	3.25893	Staph	19	2	negative
0.24	0.65	0.78	0.2	0.01	0.59	0.17	0.63	3.59	17.16	0.16	0.03	0.25	0.94	0.4	0.19	0.04	1.07	0	0	0	1.84	0	0.88	0	0.79	0	0.85	1.1	42.81	0	4.72	0.14	0.12	1.83	0	14.03	0.1	0	0	Dol+Cor	341	2	negative
0.12	0.45	0.25	0	0	0.08	0.06	0	0.17	0.02	0.1	0	0.07	6.34	0.11	0.09	0.1	0.11	0.03	0.2	0	0.57	0	0.31	0	0.05	0.13	0.31	0.6	27.94	0	30.03	0.43	0	0.46	0.05	28.37	0	0	1.08631	Strep	NA	1	positive
0.01	0.5	0.43	0.09	0	0.28	0.07	0.1	1.43	0.03	0.06	0.01	0.46	1.95	1.05	0.21	0.14	1.63	0.02	0.19	0.07	0.65	0	0.34	0	0.47	0.42	0.83	0.29	64.28	0.51	15.95	0.15	0.22	0.96	0	0.01	0.21	0.96	1.1128	Staph	274	1	negative
0	0.681683	0.0296384	0.0296384	0.0148192	0.785418	0	0.355661	0.355661	27.2229	0	0.074096	0	0.133373	0.0148192	0.074096	0	0.903972	0	0.103734	0	0.0148192	0	0.859514	0.0148192	0	0	0.592768	0	63.5299	0	1.18554	0	0	0.948429	0	0	0	0	6.69725	Staph	NA	2	negative
0.35	0.65	0.07	0	0	0.13	0	0.46	0.04	0.02	0	0.04	0.28	0.18	0.21	0.09	0.04	5.19	0	0	0.02	0.65	0.14	3.53	0	0.06	0	0.74	0.8	78.14	0	1.29	0.59	0	0.11	0	2.77	0.08	0.17	1.08631	Staph	204	2	negative
0.06	0.01	0.03	0	0	0	0	0.03	4.56	3.95	0.01	0.02	0.01	0.11	0.18	0.13	0.01	0.27	0	0.01	24.44	0.35	0	0.1	0	0.02	0.01	0.13	0.06	60.93	0	0.97	0	0.09	0	0	2.76	0.02	0.04	0	Staph	372	2	negative
1.18	0.1	0.81	0.04	0.12	0.02	0.53	0.05	1.19	0.15	0.02	0	3.29	3.28	2.55	0.46	1.03	0	0.07	3.99	0.34	5.29	0	0	0	2.2	1.37	0.7	0.22	15.55	0.39	16.49	0.11	0.39	0.08	0.65	25.31	0.28	4.45	0	Staph	328	2	negative
0.43	0.18	0.17	0.16	0.18	0.82	0.21	0.37	0.33	0.02	0.14	0.05	1.08	3.03	1.45	0.34	0	0	0	0.39	0	2.34	0	0	0	1.02	0.47	64.52	0.33	0.86	0.13	15.18	0	0.17	1.82	0.09	0.06	0.09	0.6	0	Strep	336	2	negative
1.28	0.02	1.23	0	0	0	2.94	0	1.78	0	0.02	0	8.7	5.96	2.59	0.95	0.1	0.04	0.01	7.57	4.94	5.47	0	0.01	0	4.32	1.69	0.17	1.32	1.53	0	34.4	0	1.43	0.02	1.07	0.01	0.32	0.12	4.34524	Strep	NA	1	negative
0.49	0.24	0.27	0	0	0.01	0.35	0	1.32	1.1	0	0.23	1.47	14.08	6.55	0.83	0	0	0	0.42	0.66	10.42	0.35	0.21	0	3.06	0	1.59	3.43	0.13	0.6	39.72	0	0.12	0.04	0	0.01	0.99	3.69	2.17262	Strep	NA	1	negative
4.76	0.18	1.87	0.02	0.02	0.24	3.21	0.07	0.13	0.08	0	0.04	2.81	3.23	1.9	1.1	0	0	0.17	6.53	0.03	9.13	0	0.26	0.09	3.71	1.73	1.09	1.59	0.63	0	29.61	4.21	0.39	0.45	0.68	3.4	0.07	1.92	5.43155	Strep	58	2	negative
1.65416	0.0170532	2.23397	0	0	0.306958	0.170532	0	1.97817	0.0341064	0	0.0511596	0.443383	4.17804	0.204638	0.869714	0.102319	0	0.272851	0.886767	23.7892	6.15621	0.238745	0.153479	0	2.35334	0.272851	1.79059	5.74693	4.50205	0	29.3145	2.52387	0.170532	0.238745	0.289905	0.221692	0.630969	0.272851	1.10606	Strep	NA	2	negative
0	1.28	0.44	0.76	0	5.71	0	1.68	0.21	0.02	1.64	0.11	0	1.4	0	0.68	0	0	8.37	0	14.88	0	0.44	2.21	0	0	0	0.72	2.22	17.94	0	22.53	0.39	0	5.02	0.19	0.15	0.41	0.01	2.00549	Strep	37	1	negative
0.45	0.5	2.23	0.01	0	0.18	0.52	0.12	0.91	0.05	0.04	0.1	0.73	3.77	2.13	0.62	0	0	0.01	2.78	13.42	4.57	0	1.49	0	1.61	3.39	1.28	3.6	1.78	0	37.08	0	0.27	1.25	0.11	0	0.13	2.01	3.25893	Strep	91	1	negative
0.505837	2.12062	0	0	0	1.63424	0	0.700389	0.0194553	0	0	0.311284	0	12.2179	2.0428	0	0.817121	0	0	0	4.39689	0.0194553	0	4.33852	0	0	0	2.85992	3.85214	9.18288	0	45.1362	0	0	2.66537	0	0	0.0194553	0	0	Strep	335	1	negative
0	0	0.01	0	0	0.02	0	0	0.04	0	0	0	0	0.04	0.02	0.01	0.02	0	0	0	0.04	0.06	0	0	0	0.03	0.02	0	0.01	13.45	0	85.63	0	0.01	0.01	0	0.45	0	0	2.14706	Strep	NA	1	positive
0.58	0.02	0.36	0.04	0	0.23	0.51	0	4.73	16.66	0	0.05	0.09	4.37	3.76	0.33	0.29	0	0.07	1.5	1.55	4.78	0	0.01	0	1.46	1.1	0.12	4.34	1.46	2.74	42.45	0.08	0.14	0.11	0.24	0	0.85	0.5	4.37126	Strep	142	2	positive
14.1	1.81	0	0.82	0	2.64	0.3	0.33	0.21	0	0	0.11	0.22	2.72	0.54	0.22	0.23	0	0	0.75	0.11	6.29	5.45	4.2	0	0	0	2.52	1.33	4.07	0	38.08	0	0	1.09	0.25	0.01	0	0.91	1.04885	Strep	106	2	positive
0.64	0.35	0.44	0.17	0	0.27	0.54	0.88	11.42	10.4	0.28	0.06	0.71	3.87	2.1	0.49	0.15	0.01	0.01	2.35	0.71	2.89	0	1.25	0	0.54	0.54	1.12	0.5	1.19	0	25.1	0.33	0	1.59	0.92	19.07	0.48	0.48	15.2083	Strep	23	1	negative
0	0	0.01	0	0	0	0	0	0.04	0.01	0	0	0.01	0	0	0	0	0	0	0.03	0.02	0.02	0	0	0	0	0	0.03	0.02	0.05	0	99.61	0.01	0	0.02	0.01	0	0	0.02	0	Strep	336	2	negative
2.95	0.82	0.46	0	0	2.33	0.18	0.34	0	0.1	0.23	0	2.59	7.8	3.6	0.41	1.5	0	0	1.26	0	5.62	0	2.19	0	0.93	1.27	1.18	3.86	2.8	0	44.02	0.48	0.81	0.76	0	0.03	0.21	0	1.08309	Strep	128	1	negative
2.67	0.53	0.24	0.23	0	0.61	1	0.19	1	8.16	0.01	0.04	0.03	6.73	1.61	0.22	0.51	0	0	0.07	0.76	5.8	0.12	1.31	0	0.66	0	1.51	0.82	0.24	0	56.78	0	0	1.91	0.02	0	0.29	0.05	5.44776	Strep	83	1	negative
2.34	1.69	0.77	0.44	0	2.48	0	1.36	3.93	0	0	0.26	1.87	2.39	1.16	1.11	0.49	0	0	0	0.4	7.53	0	1.94	0	0.96	2.43	2.16	2.61	10.94	0	35.25	0	0	2.12	0	4.8	0.31	0	3.26866	Strep	91	2	negative
0	4.16294	0	0	0	0	0	0	3.61459	3.0103	0	0.581916	0	0	1.14145	0	0	0	40.4208	1.52193	0.0111907	1.29812	0	2.80886	0	0	1.63384	12.6119	0	6.44584	0	6.60251	0	0	0	0	0	0	0	2.14706	Strep	86	2	negative
0.36	0.08	2.79	0	0	0.15	0.74	0.06	10.52	4.39	0.08	0	0.46	0.17	1.64	0.11	0.88	0	0	1.13	0.4	14.26	0	0.03	0	0	1.16	0.55	1.4	4.46	0	14.51	0	0.32	0.04	0.3	29.26	0.01	0	0	Staph	341	2	positive
1.11	2.28	1.81	0	0	0.44	0	0.2	9.34	3.07	0.26	0.19	0.72	2.18	3.09	0.2	0	0	0	0.93	0.02	2.73	0.15	7.49	0	0.45	0	1.52	2.45	2.78	0	45.47	0.35	0.39	0.62	0	0	0	0.09	0	Strep	341	1	negative
0	0	0	0	0	0	0	0	0.0238152	0	0	13.5985	0	7.00167	0	0	0	0	0	0	0	0	0	0	0	0	0	41.7719	0	0.0476304	0	24.1486	0	0	0	0	0.0238152	0.0238152	0	0	Strep	336	2	positive
1.68	0.29	3.24	0.02	0.15	0.72	1.92	0	2.65	0.03	0.17	0.06	1.56	1.91	4.32	0.48	2.16	0	0	1.7	0.01	11.85	0	1.09	0	1.42	2.87	0	6.02	2.43	0	26.32	7.71	2.12	0.05	0.3	0	0.08	0	2.18563	Strep	NA	2	positive
0.14	0.04	0.24	0.03	0	0.05	0.06	0.01	7.56	1.79	0.01	0.02	0.42	0.41	0.44	0.03	0.01	0	0	0.22	6.92	0.19	0.01	0.04	0	0.3	0.19	0.08	0.17	0.25	0	79.22	0	0.12	0.12	0.03	0.12	0.02	0.1	3.26866	Strep	NA	1	positive
0.93	1.04	1.44	0.22	0	0.68	2.18	0.22	4.2	2.24	0.13	0.11	0.94	2.18	2.1	0.9	0.07	0	0	0.26	0.63	3.6	0.05	0.94	0	2.22	1.76	0.66	1.41	15.19	0	16.73	0.78	0.25	2.46	0.19	0	0.34	1.26	2.22561	Strep	NA	1	negative
0.03	0.08	0.03	0	0	0.02	0.01	0.02	1.4	0.12	0	0.02	0.01	0.02	0	0.21	0.04	0	0	0.08	0.02	0.4	0.01	0.18	0	0.02	0.05	0.03	0.05	17.06	0.06	79.56	0	0.02	0.12	0	0.01	0.01	0.05	4.35821	Strep	23	2	positive
0.78	0.09	0.84	0.01	3.47	0.04	0.82	0.06	6.02	0.02	0.02	0.02	3.72	2.48	3.41	0.55	0.05	0.01	0.03	0.84	0	18.29	0	0.07	1.87	4.41	0.83	0.01	1.57	11.23	0	28.31	0.2	0.39	0.21	0.34	0	0.1	0.49	0	Strep	337	2	negative
1.02	0.04	1.29	0	0	0.03	0.81	0.03	0.53	0	0	0	3.83	7.03	3.02	0.53	0.48	0	0.01	3.15	0	7.19	0.01	0.14	0	4.37	3.22	0.06	2.91	8.27	0.63	40.31	0	1.55	0	0.27	0	0.26	2.79	0	Strep	340	2	negative
0.44	2.53	0.77	0.37	0	0.05	0	0.01	6.8	5.67	1.47	0	0	21.54	1.56	0.52	0	0.05	0.01	0.02	0.02	0.73	0	5.43	0	0	0	2	0	0.26	0	35.74	0	0	1.27	0	1.63	0.2	0.97	3.29819	Strep	72	2	negative
1.59	0.28	2.55	0.08	0.33	0.33	2.06	0.07	6.35	3.63	0.2	0	3.34	3.54	3.72	0.21	1.24	0	0	2.97	0.13	4.43	0.31	0.52	0.16	2.71	1.33	0.22	3.31	3.87	0.2	28.82	0	0.31	0.83	0.38	9.41	0.5	1.4	0	Strep	333	2	positive
0.15	0.08	1.28	0.07	0	0.15	0.12	0.21	1.39	0.01	0	0.05	0.63	3.21	2.73	0.85	0.01	0	0	0.08	0.06	2.79	0	0.11	0	0.93	0.88	0.03	0.98	7.82	0	56.39	0.15	0.09	0.67	0.27	12	0.36	0.8	1.08631	Strep	58	1	negative
1.15	1.56	0.95	0.62	0	0.98	0	0.28	0.17	0.81	0	0.09	2.61	8.34	4.06	0.56	0	0	0	0	0.98	16.61	0	3.02	0	0.68	4.23	1.65	1.72	1.14	0	36.43	1.61	0	0.56	0.99	0	0.08	0.76	0	Strep	338	1	negative
3.32	0.53	0.81	0	3.25	2.57	0	0	1.29	0.04	0	1.45	5.5	0.02	0	0.65	0	0	0	1.84	1.19	6.06	6.41	0.14	0	0	0.37	4.06	0.01	1.32	0	31.2	1.8	2.68	2.44	0	0	0.94	0	1.07353	Strep	NA	1	negative
0.44	0.05	1.47	0	0.02	0	0.16	0	1.87	0.04	0	0	0.55	11.22	2.01	0.08	0	0	0	0.33	0	1.81	0.19	0.17	0.04	0.91	0.27	0.11	4.08	0.48	0.02	69.58	0.08	0.17	0.01	0.47	0	0.06	0.45	6.38112	Strep	147	1	negative
0.01	0.03	0.05	0	0	0	0	0	2.14	1.01	0	0	0	0.06	0.02	0.01	0	0	0	0	0.72	0.03	0.02	0.15	0	0	0	0	0.09	0.14	0	94.5	0.65	0.04	0.03	0.01	0	0	0.01	2.16617	Strep	160	1	positive
1.37	0.09	0.19	0.07	0	0.62	0.25	0.01	1.7	9.56	0.02	0.04	0.44	7.07	2.64	7.74	0	0	0	1.68	0.39	8.86	0.11	0.11	0	1.26	0.57	0.23	1	0.05	0.03	49.75	0	0.11	0.25	0.2	0.04	0.15	0	3.25893	Strep	62	1	negative
1.27	0.86	3.57	0	0.16	0.72	0.59	0.26	0.52	16.24	0.23	0.03	0.48	3.72	3.99	0.31	0	0	0	0.26	1.94	7.37	0.22	0.6	0.28	1.43	0.73	0.17	5.14	2.97	3.42	21.23	7.34	0.31	0.66	0	0	0.03	6.11	6.67683	Strep	32	1	positive
1.13	0.5	1.06	0.17	0.08	0.17	0.07	0.22	0.42	0.01	0.02	0.01	0.04	0.2	0.46	0.08	0.08	0	0	0	0.01	3.86	0	1.1	0.19	0.44	0	0.15	0	33.53	0	53.27	0	0	0.25	0	0.01	0	0.14	3.54369	Strep	22	2	negative
0	3.31	0	0.25	0	0.97	0	2.07	7.09	5.92	0	0.46	1.17	4.14	1.52	0	0	0	0	0	0.02	1.51	2.2	4.44	0	0	0	0.78	11.37	0.86	0	15.5	0	0	0.8	0	25.8	0.12	0.45	4.30678	Staph	NA	1	positive
0.03	0	0.01	0	0	0	0.04	0	3.02	3.23	0	0	0.08	0.08	0.09	0.01	0	0	0	0.03	0.61	0.32	0	0	0	0.06	0.03	0	0.01	0.21	0.01	91.05	0	0.04	0.01	0.02	0.68	0.01	0.05	1.08631	Strep	NA	1	negative
0.02	0	0.03	0	0	0	0.01	0	22.38	6.28	0	0	0.07	0.09	0.06	0.01	0	0	0	0	0.23	0.17	0.01	0.01	0	0.08	0	0.02	0.02	1.15	0.06	57.98	0.05	0	0.01	0.01	11.04	0	0.06	0	Strep	338	2	positive
4.16	1.37	1.15	0	0	0	0.48	0	0	0.01	0	0.16	0.12	7.91	2.91	0.14	0	0	0	1.09	0.01	6.52	0.23	2.36	0	0.01	0.1	0.51	4.07	0.02	0	58.21	0.88	0.02	0.31	0	0	0	0	13.0357	Strep	NA	1	positive
0.52	0.14	0.96	0	0	0.07	1.02	0.03	5.84	6.65	0.01	0	1.43	1.79	1.15	0.46	1.8	0.07	0	2.1	0	5.34	0	0.14	0	0.98	0.71	0.02	14.82	23.43	0.07	21.96	1.57	1.51	0.05	0.28	0	0.14	0.31	3.23009	Strep	8	1	negative
3.13	0.29	0.02	0.06	0	0.25	0.19	0	0.11	2.13	0	0.03	0	0.44	1.41	0.06	0.06	0.05	0	0.15	0.11	79.27	0	0.38	0	0.07	0	0.58	0.47	0.44	0	8.72	0.12	0	0	0	0	0	0.19	1.08955	Strep	55	1	negative
1.23	0.29	1.22	0.11	0.13	0.7	1.3	0.19	1.5	0.02	0	0.17	0.82	1.76	1.68	17.76	0.44	0.43	24.8	0.75	0	2.05	0	0.97	0.13	1.49	0.36	0.4	0.37	2.84	0	23.37	0	0.53	1.36	0.05	2.14	0.34	0.21	9.77679	Strep	33	1	negative
0	3.5	1.45	0.4	0	2.85	0.91	0.79	6.31	0.03	1.21	0.07	1.45	2.17	2.44	0.77	0.2	1.55	0	0	0	14.19	0	2.56	0	0.68	2.5	0.62	5.51	1.44	0	22.27	0	1.62	5.65	0.14	0	0.2	0.34	0	Strep	343	2	negative
0.25	0.03	1.99	0	0	0	4.5	0.09	11.92	6.36	0	0.04	2.07	2.03	2.99	2.79	0.31	0.55	0	5.43	0	9.77	0	0.22	0	1.01	0.1	0.08	0.14	1.52	0	31.89	0	3.19	0.07	0.08	2.82	0.63	1.7	2.17262	Strep	NA	2	negative
1.22	0.93	1.69	0.11	0	0.17	2.1	0	2.69	1.14	0	0.04	2.82	4.73	2.84	0.38	0.14	0	0.32	4.32	8.4	17.54	0	1.41	0	1.49	0.18	0.18	2.95	1.68	0	29.15	0.16	0	0.72	0.46	0.71	0.03	3.84	0	Strep	342	2	positive
2.54	0.1	1.9	0.1	0	0.82	1.52	0.06	1.11	0.79	0.2	0.07	0.39	4.06	8.88	2.06	2.97	4.51	0.03	1.02	0	7.95	0	0.32	0	6.14	0.24	0.63	2.15	6.42	0	37.55	0.09	0.31	0.28	0.04	0	0.43	0.17	1.08309	Strep	209	2	positive
0.12	0.63	0.14	0.16	0	0.39	0	0.11	4.14	8.86	0.08	0.06	0.75	11.35	5.01	0.56	0.26	0	0	1.05	17.47	5.81	0	1.69	0	1.06	0.34	0.28	0.13	0.01	3.17	25.39	0.09	0	1.37	0.03	0.01	0.35	5.67	3.28829	Strep	27	1	positive
0	0.5	0	0.1	0	0	0	0	0.01	0.12	0	0	0	0	0	14.25	0	12.38	0.06	0	0.56	0.35	0	1.08	0.66	0	0.24	1.82	0.22	3.06	0	62.86	0.41	0	0	0	0.25	0	0	2.12828	Strep	NA	2	positive
0	0.03	0	0.01	0.01	0.13	0	0	38.88	0	0.01	0.05	0	0	0	1.02	0	0.6	0	0	0	0	0	0.08	0	0.01	0	0.25	0	0.4	0	56.96	0	0.11	0	0	1.11	0.02	0.02	4.07821	Strep	NA	2	negative
0	0	0	0	0	0	0	0	0.31339	0.014245	0	0	0.02849	0.014245	0	10.4701	0	0	0	0.014245	0.0997151	0.014245	0	0	0	0	0.014245	0.0854701	0	0.0569801	0	88.8319	0	0	0	0	0	0	0	4.43769	Strep	154	2	negative
0.127966	0	0.0697999	0.0116333	0	0	0	0	42.6477	42.9153	0	0	0.453699	0.395533	0.3141	0.0697999	0	0	0.0697999	0.162866	1.4309	1.23313	0	0	0	0.197766	0.162866	0.2094	0.186133	0.1047	0.325733	7.36389	0.0232666	0.0697999	0.0581666	0.0232666	0.290833	0.0232666	0.3141	1.08309	Dol+Cor	141	1	positive
0.16	0.65	0	0	0.3	0	0	0.14	22.65	47.69	0	0.06	0.04	0	0	0	0.16	0.03	0	0	0.06	0	0.64	0	0	0.11	0	0.23	0	21.92	0	0.81	0.27	0	0.53	0	1.42	0	0	1.10272	Dol+Cor	NA	2	negative
0.01	0	0.16	0	0	0	0.1	0.01	45.23	47.27	0	0	0.2	0.03	0.34	0	0.03	0	0	0.1	0	1.58	0	0	0	0.25	0.02	0.18	0.17	1.68	0	1.93	0	0.16	0	0	0	0.1	0	0	Dol+Cor	336	2	positive
0.29	0.23	0.03	0	0	1.05	0.06	0.14	15.81	70.86	0	0.1	0.24	0.27	0.1	0.03	0.07	0	0	0	0	0.11	0	0.28	0	0.43	0.06	0.7	0.1	0.57	0	2.49	0.37	0.09	1.44	0.27	1.13	0	0.31	3.21114	Dol+Cor	96	1	positive
0.06	0.04	0.04	0	0	0.1	0.04	0	15.74	74.04	0	0.01	0.17	0.02	0.09	0.01	0	0	0	0.05	0	0.22	0	0.01	0	0.06	0.01	0.76	0.06	0.93	0	0.58	0.79	0.02	0.31	0.03	4.98	0	0.2	1.08955	Dol+Cor	NA	1	negative
0.02	0	0.06	0	0	0.02	0.01	0	33.76	52.26	0	0	0.11	0.08	0.1	0.02	0.01	0	0	0.02	0.15	0.11	0	0	0	0.06	0.05	0.27	0.1	9.22	0	1.1	0.02	0.05	0.01	0	2.01	0.03	0.12	1.08631	Dol+Cor	7	2	negative
0.12	0.01	0.29	0	0.01	0	0.04	0	24.95	37.73	0	0	0.3	0.36	0.36	0.25	0.03	0	0	0.15	27.08	0.44	0.06	0	0	0.49	0.19	0.08	0.17	0.18	0.14	2.82	0	0.08	0	0.03	2.15	0.02	0.73	1.09281	Dol+Cor	NA	1	positive
0.24	0.43	1.67	0	0.16	0.49	0.19	0.04	10.17	61.37	0	0.03	0.99	1.29	0.76	0.12	0.19	0	0.15	0.77	0	0.47	1.06	0.68	0.11	0.89	0.23	0.2	0.49	3.33	0	7.44	0.41	0.46	0.6	0.15	0	0	0.46	1.06105	Dol+Cor	176	2	negative
0.28	0.16	0.51	0.05	0.02	0.66	0.21	0.13	5.37	33.03	0.02	0.01	1.83	1.34	1	0.43	0	0	0	0.36	0.5	3.43	0	0.4	0	1.66	1.7	3.05	2.02	0.2	0	12.46	0.78	0.19	0.47	0	20.4	0.27	1.38	1.08631	Dol+Cor	307	1	positive
0	1.51	0	1.34	0	1.58	0	0.41	2.54	57.65	0.36	0	0	0	0.04	0.41	0	0	0.19	0.25	2.96	0	1.69	2.79	0	0	0	2.1	1.7	0	0	5.21	0.52	0	5.27	0.24	0	0.03	0	0	Dol+Cor	340	1	negative
0.05	0.04	0.01	0.02	0	0.1	0	0	18	62.01	0	0.01	0.06	0.94	0.26	0.02	0	0	0	0	1.28	0.34	0.07	0.08	0	0.06	0.06	0.06	0.12	3.95	0.03	11.31	0.01	0.05	0.1	0.01	0.01	0.09	0.09	0	Dol+Cor	337	2	positive
0	0.93	0.1	0.07	0	0.8	0	0.38	0.38	68.62	0	0.11	0.01	0.7	0.07	0	0	0.07	0.05	0.17	0.03	0.09	0.22	0.78	0	0	0.1	0.37	0	20.81	0	0.99	0.54	0	1.33	0.14	0	0	0.06	0	Dol+Cor	331	2	negative
0.32695	0	0.817375	0	0.0467071	0.0467071	0.186829	0.116768	10.5558	39.7945	0	0.0467071	1.3078	1.0042	0.864082	0.630546	0.0233536	0	0.186829	0.864082	8.71088	3.90005	0.0233536	0.0934143	0.0233536	0.887436	0.747314	0.0934143	1.07426	0.420364	0.0700607	17.0481	0.32695	0.583839	0.0934143	0.210182	0.0233536	0.303596	2.312	3.25893	Dol+Cor	97	1	negative
0	0.72	0.33	0.18	0	4.51	0.16	0.73	18.78	33.03	0.73	0	0.17	0.28	0.23	0.11	0.34	0	0	0.7	0.16	0.56	0.19	1.42	0	0.15	0	0.19	0	0.47	0	1.5	0	0.1	1.4	0.03	28.2	0.04	0	4.34524	Dol+Cor	34	1	negative
0	0.18	0.12	0	0	0	0	0.15	38.7	54.78	0.08	0	0	0.15	0	0	0	0.09	0	0	0.77	0.1	0	0.07	0	0	0	0.36	0	3.65	0	0.29	0	0	0.16	0	0	0	0	1.13707	Dol+Cor	NA	2	negative
0.56	0.05	0.39	0.01	0.05	0.24	0.04	0.05	17.77	40.75	0	0	0.55	1.28	0.85	0.35	0.07	0	0.17	0.39	17.57	2.84	0.03	0.17	0.03	0.52	0.17	0.41	0.6	1.66	0.23	7.72	0.42	0.1	0.19	0.2	0	0.11	0.32	0	Dol+Cor	340	1	positive
0	0	0.01	0	0	0	0	0	17.15	53.59	0	0	0	0.01	0	0	0	0	0	0	0	0.01	0	0	0	0	0	0.02	0.01	1.11	0	28.03	0	0	0	0	0.01	0	0	0	Dol+Cor	332	2	negative
0	0	0.0486796	0	0	0	0	0	27.3336	70.0377	0	0	0	0.0365097	0.0608495	0	0	0	0	0	0.997931	0.0121699	0	0.0243398	0	0	0	0	0.0121699	1.05878	0.0121699	0.267738	0.0121699	0	0	0	0	0	0	4.35821	Dol+Cor	9	2	negative
0.04	0.08	0.01	0.01	0	0.13	0	0.11	51.74	44.09	0.01	0	0.03	0.03	0.02	0.03	0.01	0	0	0.03	0.31	0.06	0.02	0.03	0	0	0.03	0.07	0.01	1.47	0	0.42	0.07	0.01	0.32	0.01	0.44	0	0.01	0	Dol+Cor	350	2	negative
0.01	0	0.01	0	0	0	0	0	6.04	68.94	0	1.07	0.02	0	0	0	0	0	0	0.01	0.07	0.04	4.21	3.9	0	0	1.38	1.34	0	1.66	0	0.12	0	0	0.03	0	5.85	0	0	1.08955	Dol+Cor	20	2	negative
1.17	0.24	0.31	0	0	0.08	0.74	0	9.39	43.56	0	0.07	1	2.59	0.86	0.76	0.3	0	0.09	0.92	1.72	2.09	0.01	0.83	0.15	0.66	0.55	0.4	0.84	2.07	0	22.92	0.18	0.13	0.2	0.09	0	0.02	0.18	2.17262	Dol+Cor	112	2	negative
0.12	0.03	0.89	0	0.23	0	0.84	0	14.1	30.29	0	0	8.87	0.12	0.24	0.01	0.31	0.03	0.36	13.11	0.21	1.6	0	0.01	0.22	0.61	2.7	3.5	0.2	3.03	0	4.93	0.1	0.41	0.01	0.69	1.45	0.01	0.01	0	Dol+Cor	332	2	negative
0	0.01	0.08	0	0.01	0	0.01	0	39.28	53.97	0	0	0.02	0.31	0.1	0.02	0.02	0	0.02	0.09	0.07	0.41	0	0	0	0.03	0.06	1.39	0.11	1.55	0	1.87	0.03	0.01	0.01	0.01	0.01	0.03	0.09	1.07353	Dol+Cor	NA	1	positive
0.12	0.04	0.14	0	0	0	0.11	0.01	37.86	48.25	0.02	0	0.07	0.43	0.29	0.01	0.01	0	0.01	0.06	0.12	0.12	0	0.23	0	0.3	0.12	1.62	0.16	5.67	0	3.26	0.02	0.09	0	0	0	0.01	0.01	1.05491	Dol+Cor	NA	1	negative
0.7	0.02	0.31	0	0	0.01	0.18	0.01	21	56.23	0	0	0.21	0.49	0.43	0.17	0.42	0	0	0.34	2.07	4.51	0.09	0.02	0	0.6	0.05	0.04	0.42	0.41	0	7.51	0	0.31	0.01	0.05	0.01	0.03	0.11	1.08631	Dol+Cor	147	1	positive
0.03	0.01	0.52	0.04	0.02	0.84	0.07	0.07	15.44	62.52	0.14	0.01	0.23	0.29	0.23	0.05	0.01	0	0	0.44	11.45	0.99	0	0.03	0	0.39	0.32	0.47	0.31	0.73	0	2.76	0.21	0.1	0.19	0.03	0.01	0.02	0.04	1.09281	Dol+Cor	47	2	negative
0	0.02	0	0	0	0.03	0	0.02	15.4	57.22	0.04	0	0	0.01	0	0.1	0	0	0	0	12.39	0	0	0	0	0	0	0.01	0.02	0.08	0	9.33	0.01	0	0.01	0	5.25	0.01	0	4.42424	Dol+Cor	21	1	negative
0	0.49	0	0.19	0	0.86	0	0.25	39.23	42.82	0	0.02	0	0.72	0.24	0	0	0	0	0	0.48	0.14	0.34	1.62	0	0	0	0.3	0	0.72	0	6.19	0.02	0	0.23	0	2.98	0	0	0	Dol+Cor	333	2	negative
0	0.15	0.04	0	0	0.11	0	0.08	0.5	53.01	0	0	0.04	0.53	0	0.06	0.2	0.51	1.23	0	0	0.86	0	0.56	0	0.31	0	0.15	1.32	0.17	0	27.86	2.92	0	0.33	0	4.76	0.18	0.11	1.07353	Dol+Cor	NA	1	positive
0.01	0.02	0	0.02	0.03	0.01	0	0.01	9.8	42.6	0	0	0.01	0.09	0.01	0.03	0	0	0	0.02	2.53	0.02	0	0.01	0	0	0.02	0.14	0.03	0.34	0	43.98	0.02	0.01	0.04	0	0.07	0.02	0.01	3.28829	Dol+Cor	93	1	positive
0	0	0	0.01	0	0	0	0	23.42	58.45	0	0	0.01	0	0.03	0	0	0.02	0	0	15.99	0.01	0	0.01	0	0	0	0.01	0.02	1.72	0	0.13	0.01	0	0	0	0	0	0	0	Dol+Cor	336	1	positive
0.02	0.01	0.16	0	0.01	0.02	0.06	0.01	12.7	82.54	0.01	0	0.03	0.21	0.06	0.03	0.04	0.01	0.01	0.06	0.06	0.39	0	0.02	0	0.18	0.03	0.01	0.08	0.18	0.09	1.22	0.95	0	0	0	0	0.1	0.03	3.24926	Dol+Cor	138	1	positive
0.07	0	0.16	0	0	0.01	0.16	0.02	37.65	51.63	0.01	0	2.22	0.04	0.06	0.02	0.02	0	0	0.05	2.55	0.45	0	0.02	0	0.64	1.56	0.03	0	0.13	0	1.55	0	0.08	0.03	0.02	0	0	0.06	1.0961	Dol+Cor	100	1	positive
0.2	0.13	0.39	0	0	0.06	0.03	0.04	21.57	49.68	0.02	0.05	0.09	0.59	0.4	0.13	0	4.15	0.01	0	0	0.64	0	0.38	0	0.92	0.26	0.69	0.27	3.31	0.03	9.13	0.16	0.23	0.21	0	2.76	0.17	0.81	2.17262	Dol+Cor	165	1	negative
0	0	0	0	0	0	0	0	10.59	84.75	0	0	0	0.01	0	0	0	0	0	0	0	0	0	0	0	0	0	0	0	4.6	0	0.02	0	0	0	0	0.02	0	0	1.08631	Dol+Cor	NA	2	positive
0.06	0.15	0.15	0	0.02	0.07	0	0	10.78	66.48	0	0	0.3	1.11	0.84	0.05	0.04	0.66	0.08	0	0	0.09	0.01	0.61	0	0.25	0.1	0.9	0.91	0.24	0	6.47	1.44	0.02	0.1	0.02	6.29	0.04	0.15	4.34524	Dol+Cor	125	1	positive
0	0.132491	0.0713412	0	0	0.0305748	0	0.0713412	36.5471	33.724	0	0	0	0.0407664	0.0101916	0	0	2.11985	0	0	0.0407664	0.142682	0.0101916	0.438239	0	0	0.0611496	4.38239	0.0203832	9.44762	0	2.37464	0.112108	0	0	0	9.36608	0	0	9.63343	Dol+Cor	NA	2	positive
0.13	0.06	0.12	0.05	0	0.26	0.31	0.16	8.64	23.14	0.04	0.05	0.37	0.25	0.26	0.08	0.09	0	0	0.26	1.23	0.69	0.12	0.05	0	0.34	0.11	1.3	0.19	0.43	0	10.73	0.6	0.05	0	0.08	44.24	0.03	0.18	3.23964	Dol+Cor	NA	1	negative
0.08	0.29	0.23	0	0	0.49	0.42	0.47	15.56	3.56	0.29	1.18	0.55	1.39	0.76	0.47	0.21	0	0	0.99	0.51	1.66	0.26	0.3	0	0	0.56	2.43	0.42	2.03	0	5.46	0.27	0.4	0.45	0.18	53.15	0.16	0.29	3.29819	Staph	NA	2	negative
0	0.18	0.04	0	0	0.26	0	0.13	0.3	0	0.02	0.08	0	0	0.01	0	0	0	0.01	0	0.01	0	0	0.33	0	0	0	3.5	0.04	21.9	0	0.23	0.14	0	0.06	0	72.19	0	0	0	Staph	338	2	negative
0	2.82753	0	2.81474	0	3.60798	0	0	6.28199	0.0511771	2.09826	5.05374	0	0.0127943	0	0	0	0	0	0	0.0383828	0.0127943	11.5916	7.42068	0.0127943	0	0	0	1.94473	17.5281	0	0.0511771	6.76817	1.3306	8.38025	0	15.673	0	0	7.6497	Staph	289	2	negative
0.36	0.85	0.73	0	0	0.04	0.91	0	1.26	5.9	0	0	0	1.04	0.33	0	0.35	0	0	0	1.2	4.89	0.45	2.67	0.11	0.18	1.03	0.72	0.66	10.13	0	11.87	4.72	0	1.1	0.15	43.5	0.37	0	5.36765	Staph	8	1	negative
0	3.03	0	0	0	0	0	0.82	0	0	0	0	0	0	0.98	0	0.41	0	0	0	0	0	1.24	5.32	0	0	0	10.43	0	2.53	0	7.66	0	0	1.61	0	55.95	0	0	3.26866	Staph	198	1	positive
0.1	0.06	0.25	0	0.04	0.04	0.06	0.02	1.6	11.92	0	0	0.17	1.72	0.56	0.18	0.03	0.01	0.18	0.07	0.66	3.04	0	0.07	0.01	0.34	0.14	0.08	0.62	4.17	0	25.77	0.09	0.01	0	0.07	44.66	0.29	0.78	7.84946	Staph	24	1	negative
0.44	0.69	0.06	0.01	0.05	0.45	0.03	0.04	2.27	0.09	0.13	0.02	0.68	0.2	0.17	0	0	1.52	0.02	0	0	0.15	0.39	0.87	0	0.05	0.15	0.55	0.03	24.04	0.13	1.34	0.09	0	0.19	0.15	62.55	0	0.02	4.34524	Staph	98	1	negative
0.01	0.04	0.01	0.01	0	0	0.03	0.02	4.54	14.77	0	0	0	0.12	0.01	0.04	0	0	0	0.07	78.57	0.04	0	0	0	0	0.16	0.04	0.05	0.01	0	0.33	0.04	0.01	0	0.01	0.51	0	0.02	4.34524	Moraxella	10	2	negative
0.6	0.02	1.66	0.02	0.05	0	1.2	0.02	11.48	12.42	0	0	1.8	0.53	0.41	0.04	0.16	0	0	4.99	49.82	1.11	0.03	0.05	0.02	0.25	0.36	0.29	0.13	0.32	0.27	3.33	0	0.76	0.05	0.53	0.9	0.09	0.27	0	Moraxella	339	2	positive
0	0.02	0.25	0	0	0.12	0	0	0.85	0.01	0	0.07	3.31	3.08	0.95	0.88	0.12	0	0	0	57.19	11.89	0.51	0.18	0	0.4	0.24	3.42	0.94	1.51	2.18	5.64	0.24	0.35	0.26	0.43	0	0.68	3.11	3.25893	Moraxella	3	1	positive
0.61	0	0.04	0.02	0.23	0.03	0.02	0	13.51	14.01	0	0.01	0.15	0.16	0.22	0.07	0	0	0.01	0.13	49.26	0.16	0.02	0.01	0.21	0.17	0.13	0.32	0.28	5.35	0	3.94	0.02	0.03	0.03	0.06	8.82	0.03	0.13	2.15976	Moraxella	43	2	positive
0.301087	0.0654536	1.30907	0	0.117816	0.0654536	1.02108	0.0392722	0.628354	1.72797	0.0523629	0.0392722	2.29088	2.15997	0.811625	0.104726	0.287996	0.0130907	0.117816	2.87996	26.6527	2.00288	0	0.18327	0	0.968713	1.25671	1.34834	1.02108	5.75992	0	8.14243	1.50543	1.23053	0.091635	0.54981	28.0272	0.091635	0.287996	1.85751	Strep	123	1	negative
0.02	0.01	0.02	0	0.2	0	0.01	0.04	3.69	15.42	0	0	0	0.06	0.05	0.01	0	0	0.83	0	73.44	0.02	0	0.02	0.14	0.17	0.65	0.02	0.02	0.06	0	1.84	0.08	0	0.01	0.17	0	0	0.01	6.36628	Moraxella	169	1	positive
0.05	0.01	0.01	0	0	0.01	0	0	1.6	43.69	0	0	0	0	0.01	0.1	0	0	0	0	53.97	0.02	0	0.01	0	0.06	0.01	0.02	0.01	0.03	0	0.11	0.04	0	0.02	0	0	0	0	1.08631	Moraxella	NA	1	negative
0.05	0.43	0.52	0.16	0.48	0.39	0.09	0	5.8	25.29	0.06	0.02	0.47	0.32	0.21	0.1	0.07	0	0.03	0.17	43.43	1.36	0.11	0.89	0.52	0.14	0.18	2.01	0.11	1.82	0	5.91	0.19	0.13	1.37	0.16	1.24	0	0.49	0	Moraxella	339	1	negative
0.14	0.08	0.25	0.02	0	0.48	0.21	0	20.01	11.26	0.1	0	0.83	1.46	1.06	0.01	0.74	0	0	2.1	28.61	2	0.08	0.41	0	1.63	0.23	0.08	0.46	13.31	0.23	9.6	0.13	0.04	0.17	0.16	0.09	0.08	0.83	1.0994	Strep	NA	2	positive
0.59	0.03	0.87	0	0.87	0.46	0.32	0.4	4.72	3.22	0.14	0.2	1.07	0.75	0.6	0.23	0.21	0.25	0	0.45	26.28	1.91	0.54	0.18	3.25	3.98	1.02	0.75	0.17	1.3	0.06	10.59	0	0	0.44	2.5	15.88	0.04	1.84	4.38438	Strep	16	1	positive
0	0.02	0.16	0.02	0	0.15	0.34	0	4.09	6.43	0.09	0	0.34	0.28	0.23	0.07	0	0	0	0.1	81.64	0.98	0.08	0.11	0	0.72	0.2	0.14	0.08	0.22	0.1	1.93	0	0	0.26	0	0	0.07	0.22	3.26866	Moraxella	3	1	positive
0.48	0.14	0.62	0	0	1.58	0.38	0.17	3.61	29.13	0	0.02	0.07	0.88	0.96	0.07	0	0	0	0.34	42.69	1.62	0.58	0.55	0	0.28	0	0.27	0.45	0.5	0	11.18	0	0.19	0.31	0	0	0.04	0	3.27844	Moraxella	152	2	negative
0	0.01	0.14	0	0	0	0.07	0	0.92	9.83	0	0	0.3	0.11	0.11	0.03	0.09	0	0	0.07	85.86	0.37	0	0.02	0	0.08	0.05	0.09	0.07	0.23	0.06	0.84	0.01	0.04	0	0.03	0	0.02	0.15	1.0994	Moraxella	180	2	positive
0	0.15	0.23	0	0	0.38	0	0.01	4.89	41	0.02	0	0.31	1.19	0.72	0.22	0.03	0	0.01	0.06	41.75	0.87	0	0.22	0	0.32	0.08	0.03	0.5	0.13	0	4.4	1.33	0.01	0.05	0.01	0.02	0.16	0.13	2.18563	Moraxella	NA	1	positive
0.01	0	0.01	0	0	0	0	0	0.27	0.01	0	0	0.08	0.03	0.01	4.12	0	0	0	0.01	53.23	0.46	0.01	0	0	0.05	0.01	0	0.02	0.04	0.01	41.51	0.02	0	0	0.01	0	0.01	0	0	Moraxella	335	1	positive
0.247551	2.59391	0.495103	0	0	0.957916	1.32386	1.04402	1.03326	0	0.645786	0	4.20837	6.56549	0.947153	0.538155	0.182973	16.4353	0	1.00097	15.994	2.94909	0.247551	3.5303	0	1.21623	0.613497	0.495103	1.91583	7.65257	0	10.6985	0	2.22796	1.15165	0.678076	0	0.161447	0.365946	1.01108	Strep	NA	1	positive
0	0	0	0	0	0	0	0	0.11	1.03	0	0	0.02	0	0.02	0	0	0.23	0	0	94.38	0.02	0.01	0.03	0	0.04	0	0.05	0	3.85	0	0.03	0	0	0	0	0.06	0	0	1.72577	Moraxella	NA	2	negative
0.488444	0	0.238265	0	0.0714796	0.0595664	0.440791	0.0119133	0.0953062	18.001	0	0.0119133	0.54801	0.822016	0.810102	0.345485	0.0119133	5.73028	0	0.714796	40.3503	4.92018	0.0119133	0.262092	0	0.464618	0.607577	3.02597	0.512271	12.6638	0	4.30069	0	0.0714796	0.0238265	0.226352	0	0.345485	0.440791	6.46018	Strep	NA	1	positive
0	2.76	1.01	0	0	0	0	0	0.01	0.1	0	0.65	0	1.54	2.28	0	0	0.01	0	0.01	0.03	0	3.05	13.29	0	0	0	1.54	13.67	12.35	0	25.7	0	0	0	0	8.33	0	0	4.47853	Strep	22	1	negative
0	4.45933	0.0693161	1.75601	0	8.43346	0.878004	4.02033	0.693161	0.138632	2.91128	0.231054	1.20148	0.831793	0.854898	0	0	0	0.531423	0	4.39002	0	2.93438	2.84196	0	0	0	5.19871	1.96396	1.45564	0	9.81978	0.0231054	0	13.5628	1.10906	0.970425	0	0.415896	6.14478	Staph	81	1	positive
0	4.05853	0	1.55025	0	11.113	0	4.28497	0.0174186	0.0522557	1.91604	2.92632	0	0	0	0	0	0	0.940603	0	0.644487	0.0174186	0	11.653	0	0	0	3.95401	0.748998	5.36492	0	2.38634	0	0	24.804	0	0.0174186	0	0	2.04482	Staph	204	1	negative
0	3.30614	0	1.11636	0	9.05968	0	4.079	20.6526	0.257621	1.76041	0.0429369	0	0	0.68699	0	0.214684	1.1593	0	0	0	1.45985	0.515243	2.06097	0	0.429369	1.45985	1.50279	0.214684	1.9751	0	14.0833	0	0	14.6415	0.601116	1.33104	0.0858738	1.24517	6.69725	Staph	13	1	negative
0	4.42534	2.26043	0	0	4.0433	0	3.15186	3.24737	7.32251	0	0.732251	0	4.39351	0	0.477555	0	0	0	0	0	0	0.31837	5.12576	0	0	1.84655	2.67431	0.382044	22.3814	0	8.11843	0	0	2.96084	0	9.20089	0	0	0	Staph	340	1	negative
0	2.5178	0	0.381485	0	0	0	0	0	0.0254323	0.839268	0.661241	0	0.915565	0	0.0254323	0	0	0.712106	0	0	0.839268	1.39878	8.44354	0	0	0	4.06918	0.178026	3.50966	0	13.4537	1.11902	0	0.279756	0	16.4547	0.0254323	0	0	Staph	354	1	negative
0	5.5	0	3.25	0	7.36	0	5.51	0.01	0	0	0.93	0	0	2.52	0	0	0	0	0	0	2.42	2.98	16.73	0	0	0	0.01	0	9.4	0	14.14	1.87	0	6.17	0	0	0.03	0	2.0977	Staph	12	1	negative
0	1.01	0.81	0.65	0	5.2	0	0.71	2.15	6.35	0.21	0.22	1.46	2.49	1.45	0.43	0	0	0	0	0	1.21	0	3.77	0	0.52	2.37	5.48	2.76	11.4	0	19.06	0.85	0.45	4.06	0	0.46	0.07	0.55	3.25893	Strep	139	2	negative
0.55	1.78	1.56	1.11	0.28	2.04	0	0	1.52	13.63	0.43	0.06	0.75	4.16	0.01	0.39	0	0	0.83	0	0	0.82	0	3.22	0	0	0.18	4.6	0	8.44	0	28.42	0	0	1.15	0	12.38	0.07	0	0	Strep	331	2	negative
0	7.87	0	2.39	0.02	13.08	0	4.77	2.35	0.03	0.65	0.15	0	0	0.01	0	0	0	0	0	0	0.01	2.4	21.94	0.02	0	0	4.29	0	5.15	0	10.64	0	0	0.01	0	0	0	0	7.76596	Staph	27	1	negative
0	4.57	0	1.04	0	2.54	0	1.56	1.56	9.09	0	0.93	1.43	8.52	3.25	0.51	0	0	0	3.7	0	0	1.62	13	0	0	2.1	1.72	0.01	0.08	0	10.61	2.37	0	1.5	0.61	0	0	0.74	1.08309	Strep	40	1	positive
0	4.96231	0	0	0	0.659548	0	0	0.53392	9.9665	0	0.0523451	1.49707	2.86851	6.64782	0.10469	0	0	0	0	0	1.71692	1.16206	8.87772	0	0	0	0	7.76801	2.27178	0	24.2462	0	6.03015	0	0	1.37144	0.261725	0	1.08631	Strep	NA	1	negative
4.11	3.3	0.56	0	3.25	0	1.55	0	2.18	8.39	0	0.39	0.72	0.81	0.01	0	0	0	0	0	0	0.65	0.03	5.08	0.4	0	0.78	5.18	6.73	15.05	0	21.5	0	2.16	0.86	0	0	0	0	2.17262	Strep	54	2	negative
0	0.41	0	0	0	1.34	0	1.07	1.09	10.63	0	0.87	1.05	0	0	0	0	0	0	0	10.08	7.74	0	6.32	0	0	0	13.62	2.93	7.31	0	21.07	0	0	0	0	5.34	0	0	0	Strep	324	1	negative
0	5.62288	0	0	0	1.11488	0	2.18129	10.0824	2.56907	1.01794	0.436258	0	4.55647	1.50267	0.145419	0	1.64809	0	0	0.533204	0	0	19.4377	0	0	1.40572	1.93892	0	3.7809	0	14.9782	1.06641	0	0.581677	0	0	0	1.7935	0	Strep	339	1	negative
0	3.79	0.53	0	1.35	3.11	2.08	0	7.78	0	0	1.1	0	0	0	0	0	19.77	0	0	0.03	0.44	0	3.68	0	0	1.69	21.24	1.14	3.31	0	2.5	16.48	0	0.69	0	0	0.05	0	2.17262	Staph	183	2	negative
0.01	1.72	0	0	2.66	0	0	0	1.67	0.09	0	0.17	0	0.02	0.01	0.01	0	54.38	0	0	0.35	0.01	0	5.81	0	0	0	14.97	0	2.12	0	0	1.49	0	0	0	0	0	0	0	Staph	336	1	negative
0	1.01549	0	0	0	0.585861	0	0.872282	2.49967	4.04895	0	0.963416	0.768129	1.38003	0.0130191	0.0520766	0	64.5098	0	0	0	2.12212	0	0	0	0	0.286421	9.19151	0.833225	0.690014	0	5.85861	0	0.976435	0	0	0	0	0	4.30678	Staph	113	2	negative
0	5.31	0	1.88	2.85	24.62	0	1.26	0	0	5.02	0	0	0	0	2.89	0	20.11	0	0	0	0	0	11.73	0	0	0	5.85	0	2.79	0	0.44	0	0	2.78	0	0	0	0	0	Staph	369	2	negative
0	7.32477	0	0.969123	0	0.631057	0	1.3748	7.8206	21.0953	0.991661	0.180302	0	8.22628	0	0	0	0	0	0	0.157764	0	3.78634	3.35812	0	0	0	1.75794	2.92991	0.112689	0	10.1871	0	0	7.23462	1.14943	0.0225378	0.270453	0	3.21114	Strep	90	1	negative
0.47	0.06	2.6	0.01	0.08	0.2	0.41	0.23	7.74	18.99	0.01	0.01	1.57	1.87	1.31	0.52	0	0	0.01	0.34	0.26	35.57	0	0.12	0	1.07	0.43	0.11	1.75	1.1	0.08	17.28	0.11	0.24	0.07	0.29	0	0.25	1.11	1.07038	Strep	NA	1	negative
0.15	0.84	0.02	0.06	0	0.92	0.25	0	8.27	28.6	0.06	0.27	1.23	3.81	1.47	5.02	0	0	0	0.1	13.95	0.99	0.46	2.59	0	0.32	0.89	1.96	0.94	0.52	1.37	12.13	0.85	0.1	1.97	0.11	0	0.06	0.46	0	Dol+Cor	333	2	positive
1.98	0.06	0.22	0	0.09	0	0.1	0	16.58	22.38	0	0.05	0.72	4.03	1.18	1.28	0.11	0	0	0.64	0	0.34	0.08	0.21	0	1.45	0.83	5.25	1.1	3.26	0	18.91	0.01	0.14	0.08	0.09	14.7	0.08	0.94	0	Strep	339	2	negative
0.41	0.97	0.99	0.36	31.73	1.63	0	0.19	5.66	0.01	0.08	0.25	0.15	1.4	0.7	0.66	0	0	0.81	0.29	0	0.67	0	1.88	4.21	3.14	0.74	1.52	0.24	16.88	0	7.38	0	0.57	0.35	0	0	0.1	0	1.07988	Staph	NA	2	negative
0	0.4	0.53	0.11	0	1.1	0.29	0	20.42	19.05	0	0.04	1.34	11.49	1.97	0.29	0	0.24	0	0	0.01	0.92	0.32	1.84	0	0.68	0.2	0.69	3.18	1.46	0	25.53	1.34	0.19	0.18	0	1.04	0.03	0.12	2.15339	Strep	92	1	negative
0	4	0.46	0.7	0	2.9	0	0.38	23.31	20.59	0	0.49	0	1.85	0	0.23	0	0	0	0	0.09	0.65	0	10.29	0	0	0	7.23	0	3.75	0	3.73	0	0	1.29	1.13	0	0	0	0	Strep	331	2	negative
1.63	0.5	0.96	0.26	0.21	5.14	0.18	0.92	15.2	14.01	1.04	0	1.24	3.06	0.94	0.24	0.38	0	0.49	1.83	0.08	4.53	0	1.48	0	1.44	0.85	0.3	0.67	3.5	0	20.36	0.29	0.61	1.51	0.23	0.01	0.17	0.58	1.10272	Strep	NA	2	negative
0.07	0.85	0.18	0.23	0.04	1.67	0	0.11	6.79	21.64	0.09	0.07	0.3	10.13	1.37	0.11	0	0	0.8	0	0.06	2.77	0.06	1.57	0.15	0.24	0.44	0.61	1.94	1.83	0.17	24.56	0.2	0.42	0.43	0.06	14.56	0.34	0.25	2.1791	Strep	NA	1	negative
2.79	0.2	0.22	0	0.04	0.06	0.16	0	6.51	30.01	0	0	0.68	9.06	3.53	0.1	0	0	0.15	0.05	0	1.61	0.09	0.95	0	0.22	0.47	0	1.41	4.89	0	29.93	0.79	0.2	0.02	0.15	0	0.09	1.44	0	Strep	336	2	negative
0.49	0.2	0.26	0	0.2	0	0.38	0	11.61	20.58	0.02	0	1.18	3.55	2.89	0.01	0.02	0	0	0.5	0	1.4	0.33	1.27	0	0.34	0.32	0.54	0.73	0.16	0.18	13.93	0.06	0.07	0.3	0.22	30.43	0.01	4.55	13.7736	Dol+Cor	33	2	positive
0.14	0.09	0.41	0.15	0	0.83	0	0	0.09	13.36	0.06	0.02	31.05	2.72	0.17	0.15	0	0.02	0	0.27	0.33	0.39	0	0	0	9.31	22.53	0.12	0.44	0.03	0	1.88	0	0	0.35	0	0.01	0	0	1.0767	Dol+Cor	NA	2	negative
0	1.66	0.06	0.26	0	0.73	0	0	32.67	25.2	0	0.13	0	1.27	0.69	0	0	0	1.27	0	3.57	0	3.15	3.97	0	0	0	3.38	0.07	0.61	0	8.71	0.47	0	0.64	0	2.14	0.04	0	1.08955	Strep	10	1	negative
0.25	0.02	0.26	0	0.24	0.02	0.65	0.01	3.45	23.76	0	0	6.74	4.55	1.9	1.1	0.57	0	0	2.07	2.69	12.45	0	0.03	0.61	11.43	2.35	0.04	0.39	1.17	0	13.94	0	0.57	0.02	0.18	0.02	0.42	0.54	1.0994	Strep	NA	2	negative
0	1.84	0.3	0.06	0.16	1.67	0	0	29.19	14.43	0.13	0.24	0.48	1.25	0	0.46	0	3.65	0.62	0	0.05	2.04	0	6.03	0	0.55	0	0.54	0.74	0.81	0	13.96	0	0	3.39	0	6.15	0.23	0	1.46586	Strep	NA	1	negative
1.40336	0.138947	0.611366	0	0	0.0833681	0.0833681	0.0277894	18.9662	10.1848	0.0138947	0.0277894	0.41684	4.26567	0.889259	0.263999	0.41684	3.04293	0	0.138947	8.15618	7.37807	0	0.347367	0	0.0555787	0.0972627	0.20842	1.09768	0.20842	0.361262	34.8479	0.65305	0	0.166736	0.111157	0.972627	1.80631	0.152841	0	Strep	335	1	negative
0	0.03	0.02	0.04	0.04	0.29	0.01	0.02	0.4	2.63	0.07	0	0.05	0.17	0.1	71	0	0	0.02	0.01	9.48	0.29	0.01	0.03	0	0.1	0.01	0	0.11	13.24	0	1.09	0.2	0.04	0.13	0	0.01	0.01	0.12	0	Strep	336	2	positive
0.1	0.02	0.64	0	0	0.28	0.09	0.02	9.6	16.7	0.03	0.04	0.18	0.8	0.26	50.08	0	0	0	0.15	0	0.62	0.17	0.07	0	0.05	0.88	0.18	0.28	0.55	0	3.83	0.06	0	0.16	0.02	10.96	0.03	0	5.58673	Strep	156	1	negative
0.04	0	0.11	0	0.08	0.02	0.04	0	3.22	3.49	0	0	0.51	0.15	0.45	86.61	0.01	0.01	0	0.11	0	0.81	0	0	0.05	0.27	0.16	0.03	0.06	0.51	0.2	1.29	0.1	0.05	0	0.05	0.01	0.04	0.62	1.62946	Strep	NA	2	positive
0	0	0.01	0	0	0	0	0	0	0.1	0	0.01	0.03	0	0	91.63	0	3.6	0	0.12	0.17	0.1	0.02	0.08	0	0.1	0.12	0.55	0.08	0.6	0	0.74	0	0	0.1	0	0.98	0	0	2.17262	Strep	NA	1	positive

## Sheet: Fig3.raw.data
Fig 3A	Fig 3B	Fig 3A.B	Fig 3C.D
Fig 3A Two clusters	Fig 3B Four clusters	yz.rate.year	time.to.yz
Dol+Cor	Dol+Cor	8.69048	29
Dol+Cor	Dol+Cor	0	332
Dol+Cor	Dol+Cor	1.08631	NA
Dol+Cor	Dol+Cor	5.44776	NA
Dol+Cor	Dol+Cor	1.10272	51
Dol+Cor	Dol+Cor	0	336
Dol+Cor	Dol+Cor	1.10272	NA
Dol+Cor	Dol+Cor	1.08309	316
Dol+Cor	Dol+Cor	1.08309	243
Dol+Cor	Dol+Cor	1.07353	66
Dol+Cor	Dol+Cor	5.49699	66
Dol+Cor	Dol+Cor	2.10983	34
Dol+Cor	Dol+Cor	0	333
Dol+Cor	Dol+Cor	4.10112	22
Dol+Cor	Dol+Cor	1.0994	175
Dol+Cor	Dol+Cor	1.08631	25
Dol+Cor	Dol+Cor	0	331
Dol+Cor	Dol+Cor	1.03399	NA
Dol+Cor	Dol+Cor	1.05491	15
Dol+Cor	Dol+Cor	0.960526	NA
Others	Staph	0	336
Others	Staph	13.0357	NA
Others	Staph	6.61631	59
Others	Strep	2.07386	56
Dol+Cor	Dol+Cor	1.08631	6
Others	Strep	5.39941	259
Others	Strep	2.19219	62
Others	Staph	2.51724	NA
Others	Staph	7.3	123
Others	Staph	16.5909	NA
Others	Staph	1.08955	NA
Others	Staph	0	337
Dol+Cor	Dol+Cor	1.19672	NA
Others	Staph	2.20544	NA
Others	Strep	1.62222	144
Others	Staph	3.24926	93
Others	Staph	4.62025	NA
Others	Staph	3.21114	81
Others	Staph	3.28829	60
Others	Staph	5.48872	56
Others	Staph	6.38484	13
Others	Staph	1.11621	NA
Others	Staph	2.17262	64
Dol+Cor	Dol+Cor	0	337
Others	Strep	17.381	10
Others	Staph	3.54369	22
Others	Staph	4.62025	294
Others	Staph	1.10272	74
Others	Staph	3.23964	113
Others	Staph	0	341
Dol+Cor	Dol+Cor	1.0994	NA
Others	Staph	1.07353	116
Others	Staph	0	336
Others	Staph	3.25893	19
Dol+Cor	Dol+Cor	0	341
Others	Strep	1.08631	NA
Others	Staph	1.1128	274
Others	Staph	6.69725	NA
Others	Staph	1.08631	204
Others	Staph	0	372
Others	Staph	0	328
Others	Strep	0	336
Others	Strep	4.34524	NA
Others	Strep	2.17262	NA
Others	Strep	5.43155	58
Others	Strep	1.10606	NA
Others	Strep	2.00549	37
Others	Strep	3.25893	91
Others	Strep	0	335
Others	Strep	2.14706	NA
Others	Strep	4.37126	142
Others	Strep	1.04885	106
Others	Strep	15.2083	23
Others	Strep	0	336
Others	Strep	1.08309	128
Others	Strep	5.44776	83
Others	Strep	3.26866	91
Others	Strep	2.14706	86
Others	Staph	0	341
Others	Strep	0	341
Others	Strep	0	336
Others	Strep	2.18563	NA
Others	Strep	3.26866	NA
Others	Strep	2.22561	NA
Others	Strep	4.35821	23
Others	Strep	0	337
Others	Strep	0	340
Others	Strep	3.29819	72
Others	Strep	0	333
Others	Strep	1.08631	58
Others	Strep	0	338
Others	Strep	1.07353	NA
Others	Strep	6.38112	147
Others	Strep	2.16617	160
Others	Strep	3.25893	62
Others	Strep	6.67683	32
Others	Strep	3.54369	22
Others	Staph	4.30678	NA
Others	Strep	1.08631	NA
Others	Strep	0	338
Others	Strep	13.0357	NA
Others	Strep	3.23009	8
Others	Strep	1.08955	55
Others	Strep	9.77679	33
Others	Strep	0	343
Others	Strep	2.17262	NA
Others	Strep	0	342
Others	Strep	1.08309	209
Others	Strep	3.28829	27
Others	Strep	2.12828	NA
Others	Strep	4.07821	NA
Others	Strep	4.43769	154
Dol+Cor	Dol+Cor	1.08309	141
Dol+Cor	Dol+Cor	1.10272	NA
Dol+Cor	Dol+Cor	0	336
Dol+Cor	Dol+Cor	3.21114	96
Dol+Cor	Dol+Cor	1.08955	NA
Dol+Cor	Dol+Cor	1.08631	7
Dol+Cor	Dol+Cor	1.09281	NA
Dol+Cor	Dol+Cor	1.06105	176
Dol+Cor	Dol+Cor	1.08631	307
Dol+Cor	Dol+Cor	0	340
Dol+Cor	Dol+Cor	0	337
Dol+Cor	Dol+Cor	0	331
Dol+Cor	Dol+Cor	3.25893	97
Dol+Cor	Dol+Cor	4.34524	34
Dol+Cor	Dol+Cor	1.13707	NA
Dol+Cor	Dol+Cor	0	340
Dol+Cor	Dol+Cor	0	332
Dol+Cor	Dol+Cor	4.35821	9
Dol+Cor	Dol+Cor	0	350
Dol+Cor	Dol+Cor	1.08955	20
Dol+Cor	Dol+Cor	2.17262	112
Dol+Cor	Dol+Cor	0	332
Dol+Cor	Dol+Cor	1.07353	NA
Dol+Cor	Dol+Cor	1.05491	NA
Dol+Cor	Dol+Cor	1.08631	147
Dol+Cor	Dol+Cor	1.09281	47
Dol+Cor	Dol+Cor	4.42424	21
Dol+Cor	Dol+Cor	0	333
Dol+Cor	Dol+Cor	1.07353	NA
Dol+Cor	Dol+Cor	3.28829	93
Dol+Cor	Dol+Cor	0	336
Dol+Cor	Dol+Cor	3.24926	138
Dol+Cor	Dol+Cor	1.0961	100
Dol+Cor	Dol+Cor	2.17262	165
Dol+Cor	Dol+Cor	1.08631	NA
Dol+Cor	Dol+Cor	4.34524	125
Dol+Cor	Dol+Cor	9.63343	NA
Dol+Cor	Dol+Cor	3.23964	NA
Others	Staph	3.29819	NA
Others	Staph	0	338
Others	Staph	7.6497	289
Others	Staph	5.36765	8
Others	Staph	3.26866	198
Others	Staph	7.84946	24
Others	Staph	4.34524	98
Others	Moraxella	4.34524	10
Others	Moraxella	0	339
Others	Moraxella	3.25893	3
Others	Moraxella	2.15976	43
Others	Strep	1.85751	123
Others	Moraxella	6.36628	169
Others	Moraxella	1.08631	NA
Others	Moraxella	0	339
Others	Strep	1.0994	NA
Others	Strep	4.38438	16
Others	Moraxella	3.26866	3
Others	Moraxella	3.27844	152
Others	Moraxella	1.0994	180
Others	Moraxella	2.18563	NA
Others	Moraxella	0	335
Others	Strep	1.01108	NA
Others	Moraxella	1.72577	NA
Others	Strep	6.46018	NA
Others	Strep	4.47853	22
Others	Staph	6.14478	81
Others	Staph	2.04482	204
Others	Staph	6.69725	13
Others	Staph	0	340
Others	Staph	0	354
Others	Staph	2.0977	12
Others	Strep	3.25893	139
Others	Strep	0	331
Others	Staph	7.76596	27
Others	Strep	1.08309	40
Others	Strep	1.08631	NA
Others	Strep	2.17262	54
Others	Strep	0	324
Others	Strep	0	339
Others	Staph	2.17262	183
Others	Staph	0	336
Others	Staph	4.30678	113
Others	Staph	0	369
Others	Strep	3.21114	90
Others	Strep	1.07038	NA
Dol+Cor	Dol+Cor	0	333
Others	Strep	0	339
Others	Staph	1.07988	NA
Others	Strep	2.15339	92
Others	Strep	0	331
Others	Strep	1.10272	NA
Others	Strep	2.1791	NA
Others	Strep	0	336
Dol+Cor	Dol+Cor	13.7736	33
Dol+Cor	Dol+Cor	1.0767	NA
Others	Strep	1.08955	10
Others	Strep	1.0994	NA
Others	Strep	1.46586	NA
Others	Strep	0	335
Others	Strep	0	336
Others	Strep	5.58673	156
Others	Strep	1.62946	NA
Others	Strep	2.17262	NA

## Sheet: Fig4A.raw.data
Fig 4A
	RD	YZ
Streptococcus	24.5098	40.1
Haemophilus	0.980392	3.92157
Corynebacterium+Dolosigranulum	44.1176	20.6
Moraxella	8.82353	7.8
Staphylococcus	21.5686	21.5686

## Sheet: Fig4B.raw.data
Fig 4B	Streptococcus	Staphylococcus	Corynebacterium	Dolosigranulum	Moraxella	unclassified_Neisseriaceae	Haemophilus	Neisseria	Gemella	Propionibacterium	Veillonella	Granulicatella	Fusobacterium	Pelomonas	Streptophyta	Rothia	Bacillus	unclassified_Bacillales	Klebsiella	Aquabacterium	Actinomyces	unclassified_Prevotellaceae	Porphyromonas	Prevotella	cluster
RD	0.76	0.89	52.57	23.64	0	21.5	0.01	0.1	0.1	0.05	0.04	0.05	0.01	0	0	0.01	0	0.01	0	0	0.02	0	0	0	Dol+Cor
RD	34.41	0.36	47.52	8.44	2.67	0	0.11	1.82	0.37	0.06	0.04	0.19	0.05	0.05	0	0.96	0.1	0.03	0	0.07	0.03	0.02	0.18	0.01	Dol+Cor
RD	5.27	4.47	42.63	14.39	18.32	0.03	0.03	0.48	0.83	0	1.99	0.88	0.42	0.2	4.07	0.15	0.09	0.33	0.1	0.14	0.47	0.87	0.43	0.24	Dol+Cor
RD	6.06	1.19	53.85	31.37	0	0	0.04	0.14	2.02	0.07	0.56	0.26	0.23	0.41	0	0.85	0.01	0.04	0	0.57	0.28	0.01	0	0.01	Dol+Cor
RD	5.18	0.18	44.02	5.67	33.64	4.79	0.01	0.01	1.75	0.08	0.3	0.29	0.11	0.13	0.01	0.46	0.03	0.13	0	0.03	0.19	0.1	0.49	0.35	Dol+Cor
RD	1.2	1.52	60.41	0.02	25.77	9.3	0.05	0.05	0.07	0.16	0.18	0	0.07	0	0.06	0.04	0.03	0.07	0	0.08	0.03	0.03	0.1	0.12	Dol+Cor
RD	1.43	7.38	48.16	3.7	0.03	6.1	0.01	0.11	0.26	21.68	0.06	0.08	0.01	0.03	0.01	0.04	0.03	0.04	0	0.07	0.04	0.04	0.05	0	Dol+Cor
RD	0.22	1.29	66.52	31.6	0	0.01	0.01	0.07	0.02	0.02	0.03	0.02	0.01	0	0	0	0	0	0	0	0.02	0.04	0.04	0.02	Dol+Cor
RD	5.01	8.07	68.09	6.52	0	0.01	0.01	1.52	0.76	0	0.99	1.4	1.81	0	0.02	0.11	0	0	0	0.01	0.09	1.16	1.17	0.26	Dol+Cor
RD	1.94	11.15	44.3	21.7	2.21	14.9	0.01	0.02	0.12	0.06	0.09	0.06	0.05	0.29	0.05	0.01	0.22	0.5	1	0.2	0.02	0.02	0	0.04	Dol+Cor
RD	0.34	1.02	57.87	21.97	2.87	13.02	0	0.01	0.05	0.16	0.13	0.01	0.02	0.22	0.48	0.03	0.07	0.12	0.57	0.06	0.12	0	0	0.14	Dol+Cor
RD	6.60251	6.44584	3.61459	3.0103	0.0111907	0	0	1.29812	0	12.6119	3.1222	1.14145	0	2.80886	0	0	0	0	0	1.20859	0	0	0	1.63384	Dol+Cor
RD	7.36389	0.1047	42.6477	42.9153	1.4309	0.290833	0.0697999	1.23313	0.395533	0.2094	0.127966	0.3141	0.453699	0	4.04	0.186133	0	0.0581666	0	0.0116333	0.0697999	0.3141	0.197766	0.162866	Dol+Cor
RD	2.49	0.57	15.81	70.86	0	1.13	0.03	0.11	0.27	0.7	0.15	0.1	0.24	0.28	0	0.1	1.05	1.44	0	0	0.03	0.31	0.43	0.06	Dol+Cor
RD	1.1	9.22	33.76	52.26	0.15	2.01	0.02	0.11	0.08	0.27	0.09	0.1	0.11	0	0	0.1	0.02	0.01	0	0	0.06	0.12	0.06	0.05	Dol+Cor
RD	7.44	3.33	10.17	61.37	0	0	0.12	0.47	1.29	0.2	1.81	0.76	0.99	0.68	5.83	0.49	0.49	0.6	0	0.92	1.67	0.46	0.89	0.23	Dol+Cor
RD	12.46	0.2	5.37	33.03	0.5	20.4	0.43	3.43	1.34	3.05	1.69	1	1.83	0.4	0.69	2.02	0.66	0.47	0	0.37	0.51	1.38	1.66	1.7	Dol+Cor
RD	17.0481	0.420364	10.5558	39.7945	8.71088	0.0233536	0.630546	3.90005	1.0042	0.0934143	1.68146	0.864082	1.3078	0.0934143	0.02	1.07426	0.0467071	0.0934143	0	0	0.817375	2.312	0.887436	0.747314	Dol+Cor
RD	1.5	0.47	18.78	33.03	0.16	28.2	0.11	0.56	0.28	0.19	0.32	0.23	0.17	1.42	2.69	0	4.51	1.4	0	2.21	0.33	0	0.15	0	Dol+Cor
RD	0.267738	1.05878	27.3336	70.0377	0.997931	0	0	0.0121699	0.0365097	0	0.0243398	0.0608495	0	0.0243398	0.39	0.0121699	0	0	0	0	0.0486796	0	0	0	Dol+Cor
RD	0.12	1.66	6.04	68.94	0.07	5.85	0	0.04	0	1.34	0	0	0.02	3.9	0.13	0	0	0.03	0	5.25	0.01	0	0	1.38	Dol+Cor
RD	22.92	2.07	9.39	43.56	1.72	0	0.76	2.09	2.59	0.4	1.14	0.86	1	0.83	0	0.84	0.08	0.2	0	0.84	0.31	0.18	0.66	0.55	Dol+Cor
RD	7.51	0.41	21	56.23	2.07	0.01	0.17	4.51	0.49	0.04	0.3	0.43	0.21	0.02	0	0.42	0.01	0.01	0	0.03	0.31	0.11	0.6	0.05	Dol+Cor
RD	2.76	0.73	15.44	62.52	11.45	0.01	0.05	0.99	0.29	0.47	0.53	0.23	0.23	0.03	1.92	0.31	0.84	0.19	0	0.02	0.52	0.04	0.39	0.32	Dol+Cor
RD	9.33	0.08	15.4	57.22	12.39	5.25	0.1	0	0.01	0.01	0.03	0	0	0	0.09	0.02	0.03	0.01	0	0	0	0	0	0	Dol+Cor
RD	43.98	0.34	9.8	42.6	2.53	0.07	0.03	0.02	0.09	0.14	0	0.01	0.01	0.01	0.07	0.03	0.01	0.04	0	0.01	0	0.01	0	0.02	Dol+Cor
RD	1.22	0.18	12.7	82.54	0.06	0	0.03	0.39	0.21	0.01	0.13	0.06	0.03	0.02	0	0.08	0.02	0	0.01	0	0.16	0.03	0.18	0.03	Dol+Cor
RD	1.55	0.13	37.65	51.63	2.55	0	0.02	0.45	0.04	0.03	0.1	0.06	2.22	0.02	0	0	0.01	0.03	0	0.05	0.16	0.06	0.64	1.56	Dol+Cor
RD	9.13	3.31	21.57	49.68	0	2.76	0.13	0.64	0.59	0.69	1.19	0.4	0.09	0.38	3.31	0.27	0.06	0.21	4.15	0.39	0.39	0.81	0.92	0.26	Dol+Cor
RD	6.47	0.24	10.78	66.48	0	6.29	0.05	0.09	1.11	0.9	0.37	0.84	0.3	0.61	0.570078	0.91	0.07	0.1	0.66	0.21	0.15	0.15	0.25	0.1	Dol+Cor
RD	0.0511771	17.5281	6.28199	0.0511771	0.0383828	15.673	0	0.0127943	0.0127943	0	0	0	0	7.42068	0.100695	1.94473	3.60798	8.38025	0	0	0	0	0	0	Dol+Cor
RD	11.87	10.13	1.26	5.9	1.2	43.5	0	4.89	1.04	0.72	0.58	0.33	0	2.67	0.15	0.66	0.04	1.1	0	1.49	0.73	0	0.18	1.03	Dol+Cor
RD	25.77	4.17	1.6	11.92	0.66	44.66	0.18	3.04	1.72	0.08	0.74	0.56	0.17	0.07	0.59	0.62	0.04	0	0.01	0.07	0.25	0.78	0.34	0.14	Dol+Cor
RD	1.34	24.04	2.27	0.09	0	62.55	0	0.15	0.2	0.55	0.4	0.17	0.68	0.87	4.21	0.03	0.45	0.19	1.52	0.43	0.06	0.02	0.05	0.15	Dol+Cor
RD	9.81978	1.45564	0.693161	0.138632	4.39002	0.970425	0	0	0.831793	5.19871	2.49538	0.854898	1.20148	2.84196	0.39	1.96396	8.43346	13.5628	0	4.55176	0.0693161	0.415896	0	0	Dol+Cor
RD	2.38634	5.36492	0.0174186	0.0522557	0.644487	0.0174186	0	0.0174186	0	3.95401	0	0	0	11.653	0	0.748998	11.113	24.804	0	13.2904	0	0	0	0	Dol+Cor
RD	14.0833	1.9751	20.6526	0.257621	0	1.33104	0	1.45985	0	1.50279	1.03049	0.68699	0	2.06097	0.08	0.214684	9.05968	14.6415	1.1593	5.36711	0	1.24517	0.429369	1.45985	Dol+Cor
RD	14.14	9.4	0.01	0	0	0	0	2.42	0	0.01	1.56	2.52	0	16.73	0	0	7.36	6.17	0	13.44	0	0	0	0	Dol+Cor
RD	10.64	5.15	2.35	0.03	0	0	0	0.01	0	4.29	0	0.01	0	21.94	0.33	0	13.08	0.01	0	13.91	0	0	0	0	Dol+Cor
RD	10.61	0.08	1.56	9.09	0	0	0.51	0	8.52	1.72	2.1	3.25	1.43	13	0.48	0.01	2.54	1.5	0	16.27	0	0.74	0	2.1	Dol+Cor
RD	2.5	3.31	7.78	0	0.03	0	0	0.44	0	21.24	1.01	0	0	3.68	0	1.14	3.11	0.69	19.77	5.79	0.53	0	0	1.69	Dol+Cor
RD	5.85861	0.690014	2.49967	4.04895	0	0	0.0520766	2.12212	1.38003	9.19151	0	0.0130191	0.768129	0	0	0.833225	0.585861	0	64.5098	0	0	0	0	0.286421	Dol+Cor
RD	10.1871	0.112689	7.8206	21.0953	0.157764	0.0225378	0	0	8.22628	1.75794	0	0	0	3.35812	0	2.92991	0.631057	7.23462	0	8.1812	0	0	0	0	Dol+Cor
RD	13.93	0.16	11.61	20.58	0	30.43	0.01	1.4	3.55	0.54	0.22	2.89	1.18	1.27	0	0.73	0	0.3	0	1.04	0.26	4.55	0.34	0.32	Dol+Cor
RD	8.71	0.61	32.67	25.2	3.57	2.14	0	0	1.27	3.38	0	0.69	0	3.97	0	0.07	0.73	0.64	0	4.81	0.06	0	0	0	Dol+Cor
RD	3.83	0.55	9.6	16.7	0	10.96	50.08	0.62	0.8	0.18	1.86	0.26	0.18	0.07	0	0.28	0.28	0.16	0	0.08	0.64	0	0.05	0.88	Haemo
RD	0.33	0.01	4.54	14.77	78.57	0.51	0.04	0.04	0.12	0.04	0.08	0.01	0	0	0.05	0.05	0	0	0	0	0.01	0.02	0	0.16	Moraxella
RD	5.64	1.51	0.85	0.01	57.19	0	0.88	11.89	3.08	3.42	0.49	0.95	3.31	0.18	0.42	0.94	0.12	0.26	0	0	0.25	3.11	0.4	0.24	Moraxella
RD	3.94	5.35	13.51	14.01	49.26	8.82	0.07	0.16	0.16	0.32	0.41	0.22	0.15	0.01	0.08	0.28	0.03	0.03	0	0.02	0.04	0.13	0.17	0.13	Moraxella
RD	8.14243	5.75992	0.628354	1.72797	26.6527	28.0272	0.104726	2.00288	2.15997	1.34834	2.33015	0.811625	2.29088	0.18327	0	1.02108	0.0654536	0.091635	0.0130907	0.0785443	1.30907	0.287996	0.968713	1.25671	Moraxella
RD	1.84	0.06	3.69	15.42	73.44	0	0.01	0.02	0.06	0.02	0.07	0.05	0	0.02	3.05	0.02	0	0.01	0	0.01	0.02	0.01	0.17	0.65	Moraxella
RD	10.59	1.3	4.72	3.22	26.28	15.88	0.23	1.91	0.75	0.75	0.61	0.6	1.07	0.18	0.53	0.17	0.46	0.44	0.25	0.29	0.87	1.84	3.98	1.02	Moraxella
RD	1.93	0.22	4.09	6.43	81.64	0	0.07	0.98	0.28	0.14	0.11	0.23	0.34	0.11	0.59	0.08	0.15	0.26	0	0.01	0.16	0.22	0.72	0.2	Moraxella
RD	11.18	0.5	3.61	29.13	42.69	0	0.07	1.62	0.88	0.27	0.83	0.96	0.07	0.55	0	0.45	1.58	0.31	0	0.13	0.62	0	0.28	0	Moraxella
RD	0.84	0.23	0.92	9.83	85.86	0	0.03	0.37	0.11	0.09	0.19	0.11	0.3	0.02	0.55	0.07	0	0	0	0.01	0.14	0.15	0.08	0.05	Moraxella
RD	4.38	88.98	0.13	0.02	0.05	0.15	0.07	0.81	0.27	0	0.56	0.52	0.05	0.01	0.21	0.17	0.02	0	0.02	0	0.02	1.82	0.05	0.02	Staph
RD	15.64	31.2	4.31	0.01	0.17	2.43	0.25	5.1	1.27	1.78	2	0.96	1.31	0.02	0.01	0.44	0.13	0.04	0	0	1.45	0.35	1	0.43	Staph
RD	0.21	61.11	36.55	1.01	0.33	0.13	0.02	0.04	0.04	0.05	0.02	0.01	0.11	0	0.02	0.01	0	0	0	0	0.04	0	0.04	0.04	Staph
RD	16.2395	31.8213	1.15672	0	0	18.2808	0.226809	4.7403	2.74439	1.04332	0.657746	1.45158	2.81243	0.544341	0.95	0.0907235	0.317532	2.67634	0.52166	0	1.15672	2.04128	1.63302	0.498979	Staph
RD	17.84	29.53	1.45	0.01	0.04	8.21	0.28	1.75	2.85	2.18	3.11	2.7	1.36	0.39	0	1.48	0.27	0.32	0	0.5	2.15	3.73	1.37	1.92	Staph
RD	19.83	56.45	0.56	0.05	0.01	0	0.91	3.62	3.75	0.58	0.5	0.37	0.39	0.99	0.16	2.37	0.22	0.33	0	0.97	0.4	0.04	0.68	0.44	Staph
RD	15.09	29.98	2.95	0.01	0	17.75	0.22	3.26	3.72	0.41	2.22	2.43	1.86	0.56	1.44	1.04	0	0.28	0.01	0.44	0.83	1.35	1.11	2.43	Staph
RD	0.01	54.48	5.35	0.02	0.51	0	0	0	0	0.11	0	0	0	7.28	6.76817	0	9.94	1.49	0	5.46	0	0	0	0	Staph
RD	10.72	52.13	3.98	0	0	0	0.48	3.03	0.26	0.41	1.05	1.26	1.9	2.28	4.72	0.24	0.62	1.27	0	1.47	0.41	0.88	1.05	0.01	Staph
RD	0.48	98.26	0.02	0	0	0	0.01	0.08	0.13	0.02	0.03	0.09	0.08	0.01	0.09	0.04	0	0.01	0	0	0.16	0.01	0.08	0	Staph
RD	3.28	88.97	0.12	0	0.01	0	0.04	0.48	0.33	0.07	0.14	0.27	1.8	0.16	0.09	0.08	0.16	0.37	0.01	0.11	0.24	0.06	0.54	0.25	Staph
RD	0.96	82.46	1.74	8.13	0.23	1.07	0.01	0.33	0.05	0.05	0.1	0.12	0.3	0.03	0.04	0.1	0	0.03	0	0.02	0.24	0.04	0.33	0.69	Staph
RD	3.89	82.35	3.97	3.64	0	0.05	0.06	0.4	1.08	0.12	0.14	0.23	0.07	0.05	0.24	0.03	0.16	0.07	0.01	0.06	0.01	0.08	0.33	0.14	Staph
RD	15.29	46.02	1.71	6.27	0	7.47	0.58	3.93	2.07	0.41	2.96	2.08	1.27	0.07	0.02	1.15	0.11	0.04	0	0.03	2.13	0.1	0.64	1.52	Staph
RD	9.45	75.16	0.4	0.03	0.87	5.93	0.04	1.08	0.12	0.08	0.55	0.15	0.37	0.38	1.50543	0.08	0.12	0.21	0.01	0.34	0.25	0.05	0.25	0.17	Staph
RD	0.03	98.96	0.95	0	0	0	0	0.02	0	0	0	0.01	0	0	0.08	0	0	0	0	0	0	0.01	0	0	Staph
RD	6.96	67.14	13.87	0	0	0.01	0.11	1.4	0.44	0.27	1.21	0.49	0.31	0.57	0	0.41	0.15	0.58	0	0.46	0.63	0.23	0.25	1	Staph
RD	14.59	59.04	0.57	0	0	8.59	0.17	0.6	2.32	1.47	1.45	0.81	0.1	0.41	0	0.79	0.34	0.27	0	0	0.49	0.68	0	0.64	Staph
RD	11.2625	48.401	0.375417	0.236374	0	12.5834	0	1.34872	0	2.51669	0.403226	0	0	1.64071	0	0	0.806452	2.16908	2.26641	1.30701	0.73693	0	0	0	Staph
RD	3.90696	92.3069	0.96667	0.0302084	0.020139	0.0100695	0.0503474	0.231598	0.473266	0.0604169	0.231598	0.0906253	0.19132	0.0402779	0.01	0.151042	0	0	0.020139	0.0402779	0	0.0805558	0.151042	0.0704864	Staph
RD	15.95	64.28	1.43	0.03	0.07	0.01	0.21	0.65	1.95	0.83	0.96	1.05	0.46	0.34	0	0.29	0.28	0.96	1.63	0.83	0.43	0.96	0.47	0.42	Staph
RD	1.29	78.14	0.04	0.02	0.02	2.77	0.09	0.65	0.18	0.74	0.33	0.21	0.28	3.53	0.0231054	0.8	0.13	0.11	5.19	1.27	0.07	0.17	0.06	0	Staph
RD	29.61	0.63	0.13	0.08	0.03	3.4	1.1	9.13	3.23	1.09	5.65	1.9	2.81	0.26	0.06	1.59	0.24	0.45	0	0.49	1.87	1.92	3.71	1.73	Strep
RD	22.53	17.94	0.21	0.02	14.88	0.15	0.68	0	1.4	0.72	0.67	0	0	2.21	0.18	2.22	5.71	5.02	0	2.42	0.44	0.01	0	0	Strep
RD	37.08	1.78	0.91	0.05	13.42	0	0.62	4.57	3.77	1.28	4.88	2.13	0.73	1.49	0.15	3.6	0.18	1.25	0	1.27	2.23	2.01	1.61	3.39	Strep
RD	42.45	1.46	4.73	16.66	1.55	0	0.33	4.78	4.37	0.12	1.16	3.76	0.09	0.01	0	4.34	0.23	0.11	0	0	0.36	0.5	1.46	1.1	Strep
RD	38.08	4.07	0.21	0	0.11	0.01	0.22	6.29	2.72	2.52	0.46	0.54	0.22	4.2	0.46	1.33	2.64	1.09	0	4.14	0	0.91	0	0	Strep
RD	25.1	1.19	11.42	10.4	0.71	19.07	0.49	2.89	3.87	1.12	2.86	2.1	0.71	1.25	0	0.5	0.27	1.59	0.01	0.83	0.44	0.48	0.54	0.54	Strep
RD	44.02	2.8	0	0.1	0	0.03	0.41	5.62	7.8	1.18	4.92	3.6	2.59	2.19	0	3.86	2.33	0.76	0	0.6	0.46	0	0.93	1.27	Strep
RD	56.78	0.24	1	8.16	0.76	0	0.22	5.8	6.73	1.51	2.67	1.61	0.03	1.31	0.18	0.82	0.61	1.91	0	1.07	0.24	0.05	0.66	0	Strep
RD	35.25	10.94	3.93	0	0.4	4.8	1.11	7.53	2.39	2.16	2.1	1.16	1.87	1.94	0.01	2.61	2.48	2.12	0	2.77	0.77	0	0.96	2.43	Strep
RD	79.56	17.06	1.4	0.12	0.02	0.01	0.21	0.4	0.02	0.03	0.06	0	0.01	0.18	0	0.05	0.02	0.12	0	0.09	0.03	0.05	0.02	0.05	Strep
RD	35.74	0.26	6.8	5.67	0.02	1.63	0.52	0.73	21.54	2	0.02	1.56	0	5.43	0.21	0	0.05	1.27	0.05	4.52	0.77	0.97	0	0	Strep
RD	69.58	0.48	1.87	0.04	0	0	0.08	1.81	11.22	0.11	0.96	2.01	0.55	0.17	0.08	4.08	0	0.01	0	0.28	1.47	0.45	0.91	0.27	Strep
RD	94.5	0.14	2.14	1.01	0.72	0	0.01	0.03	0.06	0	0	0.02	0	0.15	2.15	0.09	0	0.03	0	0.07	0.05	0.01	0	0	Strep
RD	49.75	0.05	1.7	9.56	0.39	0.04	7.74	8.86	7.07	0.23	0.52	2.64	0.44	0.11	0.16	1	0.62	0.25	0	0.15	0.19	0	1.26	0.57	Strep
RD	21.23	2.97	0.52	16.24	1.94	0	0.31	7.37	3.72	0.17	1.11	3.99	0.48	0.6	0.05	5.14	0.72	0.66	0	0.57	3.57	6.11	1.43	0.73	Strep
RD	53.27	33.53	0.42	0.01	0.01	0.01	0.08	3.86	0.2	0.15	0	0.46	0.04	1.1	0	0	0.17	0.25	0	1.07	1.06	0.14	0.44	0	Strep
RD	21.96	23.43	5.84	6.65	0	0	0.46	5.34	1.79	0.02	0.95	1.15	1.43	0.14	0.83	14.82	0.07	0.05	0.07	0.13	0.96	0.31	0.98	0.71	Strep
RD	8.72	0.44	0.11	2.13	0.11	0	0.06	79.27	0.44	0.58	0.62	1.41	0	0.38	0.1	0.47	0.25	0	0.05	0.1	0.02	0.19	0.07	0	Strep
RD	37.55	6.42	1.11	0.79	0	0	2.06	7.95	4.06	0.63	0.84	8.88	0.39	0.32	0.02	2.15	0.82	0.28	4.51	0.22	1.9	0.17	6.14	0.24	Strep
RD	25.39	0.01	4.14	8.86	17.47	0.01	0.56	5.81	11.35	0.28	0.77	5.01	0.75	1.69	0.49	0.13	0.39	1.37	0	1.42	0.14	5.67	1.06	0.34	Strep
RD	88.8319	0.0569801	0.31339	0.014245	0.0997151	0	10.4701	0.014245	0.014245	0.0854701	0	0	0.02849	0	0	0	0	0	0	0	0	0	0	0.014245	Strep
RD	25.7	12.35	0.01	0.1	0.03	8.33	0	0	1.54	1.54	0	2.28	0	13.29	0	13.67	0	0	0.01	8.66	1.01	0	0	0	Strep
RD	19.06	11.4	2.15	6.35	0	0.46	0.43	1.21	2.49	5.48	7.48	1.45	1.46	3.77	0.07	2.76	5.2	4.06	0	3.69	0.81	0.55	0.52	2.37	Strep
RD	21.5	15.05	2.18	8.39	0	0	0	0.65	0.81	5.18	0.58	0.01	0.72	5.08	0	6.73	0	0.86	0	7.67	0.56	0	0	0.78	Strep
RD	25.53	1.46	20.42	19.05	0.01	1.04	0.29	0.92	11.49	0.69	0.29	1.97	1.34	1.84	0.3	3.18	1.1	0.18	0.24	0.92	0.53	0.12	0.68	0.2	Strep
Fig 4B
	Streptococcus	Staphylococcus	Corynebacterium	Dolosigranulum	Moraxella	unclassified_Neisseriaceae	Haemophilus	Neisseria	Gemella	Propionibacterium	Veillonella	Granulicatella	Fusobacterium	Pelomonas	Streptophyta	Rothia	Bacillus	unclassified_Bacillales	Klebsiella	Aquabacterium	Actinomyces	unclassified_Prevotellaceae	Porphyromonas	Prevotella	cluster
YZ	1.77	2.22	68.29	13.29	0.06	11.17	0	0.05	0	0.65	0.06	0.04	0.09	0.14	0.08	0.24	0.04	0.07	0.17	0	0.02	0	0.04	0.03	Dol+Cor
YZ	96.15	0.06	0.17	0.01	0	0	0	0.48	0.97	0.01	0.27	0.38	0.09	0	0.07	0.07	0.02	0	0	0	0.23	0.07	0.27	0.05	Strep
YZ	2.96	3.42	7.15	9.85	73.26	0	0.01	0.54	0.13	0.03	0.3	0.46	0.1	0	0.05	0.29	0.02	0	0.06	0	0.21	0.03	0.07	0.06	Moraxella
YZ	6.62	16.29	5.65	1.87	28.92	0.05	0.02	0	3.47	4.03	0.01	0.47	1.23	0.28	0	0.12	0.67	1.91	5.11	0	1.04	2.8	0	1.02	Moraxella
YZ	53.99	0.38	22.95	4.64	1.58	0.29	0.08	0.03	4.74	0.03	0.5	1.9	0.24	0	0.41	0.34	0.03	0.05	0	0	0.14	0.89	0.88	0.32	Strep
YZ	5.97	90.23	0.15	0	0	1.24	0.18	0.16	0.32	0.02	0.07	0.18	0.02	0	0	0.19	0.01	0.02	0.01	0	0.13	0.01	0.1	0.16	Staph
YZ	6.14	4.26	41.8	1.96	0.01	5.46	0.05	0.82	1.19	24.76	0.33	0.36	0.73	0	0.65	0.06	0.13	0.21	0	0	0.01	0.21	0.17	0.14	Dol+Cor
YZ	26.29	8.77	2.07	1.95	0.08	0	0.1	1.99	7.08	0.25	9.28	1.67	7.6	0	0	0.29	0.1	0.48	0.06	0	6.45	5.09	1.48	1.69	Strep
YZ	5.53	1.26	69.74	17.58	0	0.01	0.01	0.47	0.54	0.22	0.34	0.62	0.64	0	0	0.02	0.04	0.15	0.08	0	0.13	0.5	0.29	0.12	Dol+Cor
YZ	1.95	16.03	53.97	13.59	1.68	8.6	0.02	0.49	0.16	0.16	0.19	0.13	0.03	0	7.34	0.02	0.04	0.01	0.32	0	0.2	0	0.01	0.07	Dol+Cor
YZ	7.67	10.11	7.05	0.02	0	0	0.03	1.55	0.43	66.32	0.72	0.38	0.58	0	0	0.16	0.01	0.05	0.03	0	0.32	0.29	0.12	0.23	Dol+Cor
YZ	1.48786	56.48	0.371966	3.48473	0.0195771	0.0783085	28.2302	0.567737	0.215348	0.117463	0.978857	0.567737	0.861394	0	0.06	0.156617	0.0783085	0.0978857	0	0	0.430697	0.783085	0.293657	0.156617	Staph
YZ	2.04	89.43	0.28	0	0.01	0	0	0.23	0.2	2.35	0.3	0.12	0.7	0	0.05	0.13	0.01	0.04	0.02	0	0.23	0.12	0.11	0.18	Staph
YZ	72.52	0.14	14.97	5.56	0.03	0.58	0.05	0.91	0.25	0.42	0.4	0.58	0.3	0	0.01	0.12	0	0.01	0	0	0.04	0.6	0.27	0.24	Strep
YZ	1.52	3.26	29.02	57.17	0.09	6.12	0.01	0.31	0.26	0.05	0.08	0.08	0.15	0	0	0.25	0.04	0	0.02	0	0.06	0.04	0	0.14	Dol+Cor
YZ	4.67	76.52	0.78	0.15	2.64	0.34	0.02	0.77	0.49	0.23	2.13	0.51	1.37	0.07	4.38	0.04	1.15	0.26	0.06	0.01	1.33	0.53	0.94	0.41	Staph
YZ	7.77	0.98	5.03	17.71	2.35	58.78	0.02	0.99	0.79	0.48	0.31	0.71	0.72	0	0.0232666	0.11	0.07	0.03	0.01	0.01	0.08	0.57	0.74	0.11	Dol+Cor
YZ	20.41	0.13	19.15	39.39	0.6	0	0.11	2.38	0.87	0.03	1.56	0.87	0.5	0	0.37	0.41	0.04	0.01	0	0	1.81	0.47	0.19	0.5	Dol+Cor
YZ	17.36	4.15	4.54	6.59	0.29	25.05	0.05	2.14	1.58	2.55	1.28	0.86	12.13	0	0.24	0.43	0.05	0.09	0.07	0	1.4	0.33	1.91	0.53	Strep
YZ	33.6	3.75	2.06	0.01	0.52	0	0.16	1.41	2.85	1.29	0.08	1.74	0.86	0	0.04	0.49	1.74	0.8	1.22	0	0.51	0.63	2.76	0	Strep
YZ	9.41	0.94	3.56	1.62	0.02	13.09	47.24	9.23	0.95	0.49	0.71	1.57	1.5	0.17	0.18	0.76	0.15	0.27	0.28	0	0.51	0.88	0.73	0.56	Haemo
YZ	31.2	0.16	31.46	20.21	10.94	0	2.87	0.2	0	0.08	0.32	0.13	0.11	0.03	0.02	0.16	0.03	0.06	0.08	0	0.12	0.11	0.14	0.07	Dol+Cor
YZ	4.56	0.69	16.9	19.5	0.05	0.01	52.25	0.88	0.37	0.19	0.48	0.63	0.07	0	0.56	0.35	0.02	0.02	0.07	0	0.4	0.08	0.28	0.16	Haemo
YZ	6.25631	0.554995	6.10494	13.9253	63.2694	0	0.504541	1.26135	0.25227	0.302725	0.655903	1.2109	0.201816	0.0504541	0.05	0.0504541	0.151362	0.0504541	0.100908	0	0.302725	0	0.554995	0.25227	Moraxella
YZ	3.83687	0.724443	3.38074	0.0804937	0	59.136	0	0	0	3.72954	0.0268312	0.0268312	0	1.98551	0.41	0.0268312	0.965924	0.670781	6.27851	0	0	0	0	0	Dol+Cor
YZ	42.37	1.9	31.23	14.14	0.04	0	0.14	1.04	1.23	0.12	0.27	0.34	0.82	0	0.78	0.17	0.03	0.07	0.05	0	0.28	0	1.05	0.02	Dol+Cor
YZ	71.74	0.37	2.77	0.05	0.06	0	13.34	3.35	2.06	0.09	0.26	1.78	0.33	0	0.4	0.08	0	0	0.05	0	0.1	0.05	0.8	0.17	Strep
YZ	20.8636	2.31434	18.7565	11.2608	1.5544	0.345423	0.552677	5.35406	1.41623	0.690846	0.207254	1.96891	0.829016	0	0.41	0.345423	0.103627	0.241796	0	0	1.10535	1.83074	2.07254	0.276339	Strep
YZ	1.31	4.41	47.49	37.31	0.24	1.65	0.02	0.02	0.13	0.38	0.11	0.09	0.17	0	0.32695	0.03	2.22	0.72	0.22	0	0.09	0.09	0.08	0.16	Dol+Cor
YZ	33.26	0.97	9.3	12.92	8.94	11.27	0.06	3.17	4.17	0.11	2.68	7.1	0.26	0	8.43	0.22	0	0	0	0	0.44	0.69	0.67	0.17	Strep
YZ	1.89	72.78	17.92	1.07	0	3.39	0.03	0.1	0.22	0.06	0.11	0.22	0.12	0	0.06	0	0.05	0.03	0.01	0	0.06	0.08	0.04	0.02	Staph
YZ	98.15	0.02	0	0.68	0.02	0.01	0	0.55	0.04	0	0.14	0.01	0	0	0.02	0.02	0	0	0	0	0.03	0	0.03	0.01	Strep
YZ	22.62	1.43	0.77	4.41	1.02	58.69	0.15	0.47	0.84	0.3	0.28	0.39	0.44	0	0	0.5	0.04	0.05	0	0	0.31	1.37	1.35	0.95	Dol+Cor
YZ	11.83	51.34	4.07	0	0	13.79	0	1.35	1.03	0.13	2.91	1.02	1.31	0	0.04	0.29	0.01	0.05	0.04	0	0.68	1.13	0.45	0.41	Staph
YZ	53.17	1.71	3.65	2.75	18.65	0.2	0.15	1.32	1.04	1.5	1.92	1.41	1.38	0	0.96	0.29	0.1	0.25	0	0	0.61	1.25	1.65	1.61	Strep
YZ	18.94	0.21	5.53	0.7	1.16	0.19	0.13	10.91	1.22	0.06	13.62	0.89	15.25	0	0.09	0.4	0.01	0.03	0	0	6	0.24	8.19	0.31	Strep
YZ	8.35	0.22	88.6	0	0	0.35	0.04	0.25	0.34	0.01	0.17	0.18	0.04	0	0	0.01	0.04	0.09	0.01	0	0.04	0.14	0.03	0.06	Dol+Cor
YZ	23.06	2.41	5.23	0	0.16	0.04	0.22	10.62	9.56	0.57	0.07	3.34	4.87	0	0.02	1.21	2.6	0.79	0.03	0	0.66	0.76	2.41	1.03	Strep
YZ	5.18	20.68	14.4	26.68	0	0.23	0.01	0.33	0.39	0.98	1.18	0.17	0	0	0.6	0.05	3.69	1.01	2.91	0	1.47	0.14	0.33	0.84	Staph
YZ	60.78	0.02	0.21	0.05	0	0	0.71	5.13	5.37	0	4.97	4.58	0.85	0	0.04	3.43	0	0.02	0.02	0	2.24	0.56	0.8	0.26	Strep
YZ	1.43	88.98	0.16	0	0	0	0	0.24	0.2	7.35	0.16	0.13	0.08	0	0	0.04	0.01	0.02	0	0	0.18	0.07	0.13	0.01	Staph
YZ	20.35	4.83	3.33	1.8	0.02	0	0.14	9.69	6.24	0.68	4.75	4.5	4.01	0	0.02	1.03	6.86	4.6	0.01	0	2.41	2.98	0.37	4.58	Strep
YZ	91.94	0.14	0.49	0.68	0.02	0	5.49	0.09	0.09	0	0.06	0.02	0.4	0	6.09756	0	0	0.01	0	0	0	0.37	0.05	0.01	Strep
YZ	7.8	0.83	2.2	19.65	39.83	17.15	1.18	1.08	0.72	0.2	0.49	1.42	0.45	0.04	0.29	0.54	0	0	0.04	0	0.21	1.91	0.57	0.16	Moraxella
YZ	27.91	0.83	4.35	0.88	0.07	0.09	0.08	24.4	1.31	0.37	0.74	1.84	1.52	0	0	10.99	0.14	0.06	0.09	0.05	1.08	2.68	2.05	0.05	Strep
YZ	6.84479	2.74192	30.2712	36.8158	0.630441	16.5616	0.080056	0.090063	0.380266	0	0.570399	0.270189	0.180126	0	0	0.010007	1.34094	0.010007	0.060042	0	0.490343	0	0.040028	0.20014	Dol+Cor
YZ	0.88	0.12	3.85	4.62	88.22	0.06	0.4	0.18	0.04	0.25	0.53	0.4	0.01	0.01	0	0.1	0.01	0	0.01	0	0.09	0	0.03	0	Moraxella
YZ	22.2388	5.11965	4.09572	1.25403	16.4289	0	1.21951	7.27105	4.38334	8.65163	2.31247	3.70456	0.759319	0	0.1	2.03636	0	0.7133	0.379659	0	0.598251	0.621261	2.58859	0.506213	Strep
YZ	23.46	3.48	2.73	1.04	0.69	12.36	31.92	1.3	2.6	0.34	3.39	2.01	0.85	0	0.09	1.39	0	0.13	0	0	0.6	0.88	1.72	0.51	Strep
YZ	15.73	6.42	8.5	0.02	0	16.11	2.11	0.95	1	15.58	2.55	0.13	1.37	0	0.302725	0.44	4.08	3.01	0.03	0	0.73	0	0.22	0.55	Strep
YZ	16.91	3.05	21.76	38.99	8.38	0.11	0.02	0.91	0.82	0.2	0.21	0.48	0.17	0	0.0121699	0.21	0.13	0.22	0.02	0	0.07	0.01	0.25	0.1	Dol+Cor
YZ	48.44	0.41	0.16	0.07	0.06	1.49	0.1	9.11	6.62	0.09	2.4	4.32	2.03	0	0.724443	1.96	0.05	0.14	0	0	0.39	3.48	1.12	0.69	Strep
YZ	59.57	0.04	1.6	10.08	25.03	0	0.06	0.14	0.3	0.09	0.71	0.37	0.09	0.02	0.16	0.03	0	0.01	0.01	0	0.25	0.55	0.23	0.38	Strep
YZ	56.23	2.26	2.94	2.26	0.18	0	0.04	2.89	3.26	0.41	4.2	4.8	0.77	0.15	0	3.15	0.45	0.43	1.32	0	1.28	0.02	2.33	0.35	Strep
YZ	16.67	4.53	10.94	15.19	18.6	0.02	15.78	1.78	1.05	0.49	0.65	0.4	0.41	0	0.0345423	0.23	0.17	0.06	0.3	0	0.99	0.35	0.17	0.17	Strep
YZ	9.87	80.2	0.09	0.01	0.09	0.44	0.05	0.87	0.56	0.02	0.34	1.56	1.77	0	0	0.08	0	0	0.02	0	0.03	2.3	0.05	0.3	Staph
YZ	0.51	85.48	7.73	4.01	0.03	0.62	0.01	0.08	0.04	0.03	0.07	0.04	0.12	0	1.87	0.02	0.01	0.01	0	0	0.08	0.02	0.03	0.03	Staph
YZ	0.33	32.18	35.04	24.38	7.38	0.34	0.01	0.03	0.05	0.03	0	0	0	0	0.85	0	0.01	0	0	0	0.03	0.02	0.05	0	Staph
YZ	93.4	0.01	2.08	0.01	0.01	4.18	0	0.02	0.05	0.01	0	0.04	0.01	0	0	0	0.03	0.02	0	0	0.01	0.02	0.02	0	Strep
YZ	48.51	1.1	0.34	0.02	0.02	18.47	0.17	1.23	5.44	0.12	5.19	5.16	0.89	0	0	0.63	0	0	0	0	1.38	5.35	0.64	1.79	Strep
YZ	7.69	78.61	0.48	0	3.31	0	0	0.61	0.69	0.3	0.13	0.34	0.37	0	0	0.29	0.48	0.91	0	0	0.22	0.02	0.21	0.06	Staph
YZ	24.52	12.31	5.14	25.14	0	0	0.01	0.58	3.84	0.65	3.25	1.86	2.07	0.19	1.59	1.21	0.54	0.19	1.05	0	3.85	0.29	0.07	1.95	Strep
YZ	7.31	11.37	4.98	0	0	61.79	0	0.8	2.93	0.12	0	0.13	0.68	0.14	1.57	0.27	0	0	2.41	0	0.27	0	0	0.13	Dol+Cor
YZ	27.53	39.96	1.36	0	0	0	0.02	2.14	3.68	0.12	2.81	1.02	3.27	0.02	2.37	0.17	0.12	0.17	0.09	0	0.72	1.18	0.55	4.23	Staph
YZ	47.65	1.53	3.68	0	0.04	0	0.45	7.53	2.66	0.21	2.88	2.69	1.62	0	0.508598	3.07	0	0.12	1.23	0	5.61	1.89	2.09	1.04	Strep
YZ	38.04	39.17	0.95	0	0.16	0.01	0.04	4.04	3.37	0.45	1.03	1.04	1.48	0	0	0.6	0.15	0.32	0.13	0	1.64	0.35	1.48	0.57	Staph
YZ	21.92	32.29	5.81	3.14	0	8.35	0	3.05	3.89	0.21	0.17	3.66	1.36	0	16.48	0.45	0.11	0.14	0.06	0	0.62	0.33	1	0.81	Staph
YZ	22.81	0.65	0.34	0	0.02	0	38.25	0.68	1.09	4.33	0.61	0.68	15.99	0	24.342	0.33	1.98	1.68	0.24	0	0.26	0.33	0.2	0.35	Strep
YZ	34.6	3.2	9.87	4.18	0.15	5.67	0.45	2.04	7.96	0.24	2.28	2.39	2.2	0	1.53	0.88	1.07	0.47	1.22	0	0.46	0.56	1.24	1.04	Strep
YZ	60.78	29.87	0.27	0.01	0	0.09	0.02	0.42	0.31	0.12	1.01	0.25	0.39	0.03	0.704777	0.21	0.05	0.17	0.1	0	0.43	0.17	0.23	0.69	Strep
YZ	5.16	0.88	13.35	71.24	0.1	0	0.11	0.81	0.63	0.16	1.12	0.23	0.63	0	0.12	0.15	0.07	0.03	0.01	0	0.67	0.2	0.48	0.49	Dol+Cor
YZ	11.07	43.81	13.8	7.45	0	0	0.09	2.9	0.49	0.33	2.05	0.69	0.5	0.06	0	0.05	0.32	0.25	0.71	0	0.94	1.41	0.26	2.68	Staph
YZ	33.4357	12.0899	0.0698032	0.181488	0.0279213	5.68198	0.0279213	0.0139606	0	0	0	0	0	0	0	0.376937	2.1639	2.6246	11.7967	0	6.21248	0	0.0279213	0	Strep
YZ	30.6204	9.9066	5.12008	2.46831	0.0333556	0.0333556	0.0166778	3.86925	4.38626	0.0500334	2.4016	1.36758	0	2.38492	0	0	0.0333556	1.6511	11.3909	0	0	6.70447	0.533689	1.501	Strep
YZ	1.15	88.13	1.55	0.02	0.05	0.04	0.12	1.8	0.21	0.21	0.24	0.13	0.33	0	0	0.52	0	0.03	0.02	0	0.2	0.16	0.76	0.73	Staph
YZ	1.03	2.07	17.86	35.95	40.18	0.07	0.03	0.11	0.24	0.18	0.17	0.29	0.32	0	0.15	0.01	0.12	0.04	0.08	0	0.04	0.1	0.24	0.09	Moraxella
YZ	10	72.36	2.02	0	0.01	0.16	0.01	1.45	1.05	1.96	0.52	0.8	1.67	0.02	1.34	0.07	0.01	0.02	0.3	0	0.08	1.57	0.39	0.23	Staph
YZ	58.39	0.75	0.64	0.02	0	2.1	0.11	3.19	5.47	0.03	6.79	1.89	1.07	0	2.51	1.65	0.03	0.08	0	0	1.71	0.11	0.23	11.4	Strep
YZ	1.78	0.19	0.7	0	92.26	0.08	0.2	0	0	0.2	0.17	0	0	0.17	0	0.07	0.13	0.7	0.28	0	0.32	0	0.12	0	Moraxella
YZ	13.42	16.69	0.96	0.01	29.69	0.01	0.22	2.32	3.14	0.43	8.94	1.72	1.99	0	0.16	0.69	0.01	0.44	0.05	0.03	4.37	1.88	2.03	2.14	Moraxella
YZ	87.2	0.72	1.93	1.22	0.34	6.05	0.02	0.11	0.08	0.17	0.26	0.14	0.01	0	7.09	0.01	0.2	0.24	0	0	0.07	0.05	0.08	0.29	Strep
YZ	0.1	99.58	0.05	0	0.11	0.01	0	0	0.01	0	0	0.02	0	0	0.06	0.01	0.01	0	0	0	0	0	0.02	0	Staph
YZ	11.02	9.83	2.66	0.66	0.01	24.44	0.02	0.59	1.67	0.26	0.82	1.16	0.58	0	0.01	0.38	0.82	4.57	0	0	0.49	0.13	0.33	0.25	Strep
YZ	29.0869	33.1557	1.7922	12.7876	1.74376	0.0484379	0.0242189	0.944539	0.653911	0.968758	1.33204	0.411722	1.25938	0	0.47	1.06563	0.0484379	0.0242189	0.169533	0.290627	0.266408	0.0726568	0.750787	0.532817	Staph
YZ	32.9839	1.81691	0.256231	2.02655	0.0232937	0	0.0232937	0.908456	8.61868	1.28116	5.1945	3.75029	0	0	10.51	0.0232937	0.163056	2.74866	0	0	1.1181	0	1.8402	0.698812	Strep
YZ	23.99	1.03	11.18	0.43	2.75	20.01	0	0.13	1.59	0.36	1.58	0	2.42	0.45	0.1	0.34	7.82	3.93	0	0	1.38	1.19	0.65	1.22	Strep
YZ	7.52619	85.258	0.0258632	0.0258632	0.0258632	0	0.0258632	0.711238	0.581922	0.142248	0.956938	0.32329	0.168111	0	0.13	0.0387948	0	0.0387948	0.0387948	0	0.142248	0.607785	0.594853	1.62938	Staph
YZ	41.76	0.88	5.65	1.04	0.58	7.4	0.28	8.07	4.66	0	1.23	2.69	3.39	0	0.01	3.92	0	0.49	0.9	0	2.91	1.52	0.71	0.41	Strep
YZ	54.72	0.95	1.34	0.87	3.22	0.05	0.15	3.7	1.47	0.3	0.6	0.82	0.96	0.07	0	0.7	6.36	1.72	0.37	0	1.05	0.43	1.37	1.02	Strep
YZ	21.3	9.28	7.06	6.03	7.58	0.16	0.4	4.75	1.1	0.56	4.74	0.82	1.66	0	4.73	0.02	2.93	0.77	0.64	0	4.22	1.41	0.48	0.43	Strep
YZ	15.5	1.72	29.12	19.32	13.85	0.01	0.04	2.41	2.78	0.46	0.67	1.51	2.89	0.06	0.09	0.09	0.55	0.36	0.05	0	0.18	0.19	0.63	1.73	Dol+Cor
YZ	20.57	8.32	18.8	11.74	0	0.02	0	4.08	3.59	0.95	1.47	2.66	0.8	0	0.14	1.84	0.34	0.26	0.17	0	1.83	2.18	0.89	0.16	Strep
YZ	48.69	8.13	4.07	0.09	0.02	9.08	0.02	2.61	5.42	0.3	2.06	2.05	0.7	0	0	0.14	0.05	0.15	0.12	0	0.89	1.54	2.91	2.34	Strep
YZ	0.64	96.65	0.02	0.32	0.41	0	0	0.16	0.06	0.04	0.16	0.09	0.09	0	0.02	0.06	0	0	0	0	0.12	0.01	0.16	0.09	Staph
YZ	0.04	0.01	0	0.08	0.19	0	99.54	0	0.01	0.01	0	0	0	0.02	0.06	0	0	0	0.01	0	0	0	0	0	Haemo
YZ	11.11	2.85	29.4	9.3	0.01	5.45	6.04	1.22	3.62	2.9	2.99	0.61	1.32	0	0.09	0.13	0.84	0.36	0.53	0	2.22	1.16	0.87	0.55	Dol+Cor
YZ	41.2	0.73	9.91	1.21	1.09	0.09	0.14	5.37	23.01	0.33	1.43	4.35	1.4	0.04	0.55	0.19	0	0.09	0	0	0.71	0	2.28	0.35	Strep
YZ	19.86	14.37	6.88	0.03	2.59	5.77	1.35	1.44	3.21	1.25	2.06	2.8	13.48	0.15	0.02	1.53	1.3	0	0.4	0	2.03	0.89	1.66	1.81	Strep
YZ	72.29	1	0.46	0	0.01	6.13	0.14	3.45	3.32	1.53	1.22	0.53	0.72	0	0	0.6	0.01	0.01	0.01	0	2.14	0.09	0.19	0.34	Strep
YZ	53.3	17.34	1.61	0.41	0.06	0.06	0	0.52	7.27	1.05	0.82	1.36	0.28	0.08	0.08	0.05	0.27	0.92	0.01	0	0.86	1.35	0.58	0.8	Strep
YZ	12.63	0.56	0.76	4.87	2.68	0.01	56.76	1.37	1.8	3.1	2.9	1.29	0.13	0	0.310217	0.69	0.2	0.09	0.05	0	0.66	0.32	0.7	0.71	Haemo
YZ	5.35	0.53	46.82	37.43	0.14	4.71	0.02	0.42	0.4	0.33	0.4	0.36	0.43	0	0.18	0.07	0.02	0	0	0	0.15	0.58	0.15	0.14	Dol+Cor

## Sheet: Fig4C.raw.data
YZ.bacteria.load	RD_bacteria.load		YZ_richness	RD_richness
40208.5	582485		43	29
445945	47744.7		36	51
376409	29048.3		48	66
11267.9	6642.34		38	41
671648	277640		81	72
1.94726e+06	211151		53	35
11032.8	28899.7		103	51
8226.48	2.28423e+06		59	22
33529.7	102828		63	87
38163.5	7604.62		63	48
90510.7	138.093		67	42
261597	330.004		70	23
187607	659572		48	45
524648	3339.78		50	46
238938	1.13281e+06		55	36
58801.7	4318.06		72	51
1.20459e+06	12077.4		59	62
115281	802328		133	76
1.48222e+06	3939.97		93	41
40559.4	690970		43	19
1078025	1481		59	23
169228	12051.3		55	51
640052	1152025		70	54
601102	67723.8		35	52
330.614	496039		31	20
130087	143985		41	34
265817	256218		54	61
45502	127558		73	47
32102.3	10254.6		48	51
2.13104e+06	19291.7		60	50
627082	274.593		62	23
886792	2759.51		20	38
85014.2	80231.7		56	79
58542.3	2731.4		104	51
468214	360.819		61	41
1143775	116.905		61	29
252526	149.799		52	36
2557.97	74.5193		52	23
21343.6	164.504		58	23
2.28914e+06	124.405		53	33
392667	6970.83		43	23
7187.8	228.218		47	21
563641	132.353		26	30
850742	2919.51		67	53
4922.54	470.816		62	33
1098400	262531		71	51
146388	281608		32	39
1.09926e+06	48078.8		46	35
1.12924e+06	355368		55	63
6015.69	382378		40	67
1008750	632211		95	74
181498	21622.7		100	54
62621.9	193200		33	35
766.771	16629.2		53	36
141063	719627		120	39
220629	121938		38	44
55157.3	5645.73		42	106
228448	288618		23	33
792226	1316.39		23	34
221027	3195.3		70	82
24473.2	1632.24		42	57
15124.1	0		48	66
4047.94	222.422		31	21
135315	1775.02		64	59
8593.33	69331.8		50	37
81299.7	26880.2		91	53
82823.1	112709		64	57
21419.2	63133.6		52	49
943.7	33881.5		52	76
6509.42	6931.87		80	57
205830	589547		56	8
2474.08	4481.89		54	51
268.013	5599.41		22	38
293.886	593.922		36	35
486372	67111.3		97	50
977083	3757.18		45	69
132809	480.852		87	36
142149	6954.45		57	71
469688	810.73		32	44
173394	1332.72		116	55
95590	43214.4		36	52
136332	336.588		17	36
2769.93	3987.85		122	63
305718	581.295		82	38
2512.36	2383.17		30	49
16546.5	484.619		42	35
490025	18758.8		43	37
8205.59	711.812		40	37
4108.77	8469.58		85	56
4683.85	19647.7		74	26
38080.6	33823.6		74	54
6271.82	4141.38		78	62
8293.51	1561.34		87	38
0	25741		54	76
1.08893e+06	8486.75		16	32
32442.2	12704.3		65	61
19720.8	2952.41		51	41
16485.7	1230250		40	14
352394	15.0025		75	22
12299.2	240.589		82	50
718283	159.567		98	32
2301350	1901.62		56	44

## Sheet: Fig.5.raw.data
	Dol+Cor	Haemo	Moraxella	Staph	Strep
Dol+Cor	14	2	4	8	17
Haemo	1	0	0	0	0
Moraxella	1	0	1	0	7
Staph	2	0	1	10	9
Strep	3	2	2	4	14

## Sheet: Figure6.source.code-genus
Abiotrophia	Actinomyces	Anaerococcus	Bacillus	Campylobacter	Capnocytophaga	Clostridium.sensu.stricto	Corynebacterium	Dolosigranulum	Enterococcus	Finegoldia	Fusobacterium	Gemella	Granulicatella	Haemophilus	Kingella	Klebsiella	Lactobacillus	Lactococcus	Leptotrichia	Moraxella	Neisseria	Peptoniphilus	Porphyromonas	Prevotella	Propionibacterium	Rothia	Staphylococcus	Streptobacillus	Streptococcus	TM7_genera_incertae_sedis	unclassified_Bacillales	unclassified_Bacteria	unclassified_Clostridiales	unclassified_Flavobacteriaceae	unclassified_Neisseriaceae	unclassified_Prevotellaceae	Veillonella	clusters	age	virus	ocs
0	0.02	0	0.04	0	0	0.07	68.29	13.29	0.01	0	0.09	0	0.04	0	0	0.17	0	0.22	0	0.06	0.05	0	0.04	0.03	0.65	0.24	2.22	0	1.77	0	0.07	0.06	0	0.02	11.17	0	0.06	Corynebacterium+Dolosigranulum	5-7 years	Positive	OCS_No
0.01	0.23	0.01	0.01	0.11	0.18	0	0.28	0	0.01	0	0.7	0.2	0.12	0	0.13	0.02	1.31	0.01	0.33	0.01	0.23	0	0.11	0.18	2.35	0.13	89.43	0.02	2.04	0.06	0.04	0.05	0	0.09	0	0.12	0.3	Staphylococcus	5-7 years	Positive	OCS_Yes
0	0.03	0	0	0.03	0.09	0	0.09	0.01	0	0	1.77	0.56	1.56	0.05	0.01	0.02	0	0	0.17	0.09	0.87	0	0.05	0.3	0.02	0.08	80.2	0.53	9.87	0.02	0	0	0.11	0.05	0.44	2.3	0.34	Staphylococcus	5-7 years	Positive	OCS_Yes
0.04	0.08	0	0.01	0	0.03	0.02	7.73	4.01	0	0	0.12	0.04	0.04	0.01	0.01	0	0.02	0.06	0.09	0.03	0.08	0.01	0.03	0.03	0.03	0.02	85.48	0	0.51	0.03	0.01	0.02	0.01	0.01	0.62	0.02	0.07	Staphylococcus	8-11 years	Positive	OCS_Yes
0.02	0.09	0	0.01	0.02	0.02	0	3.85	4.62	0	0	0.01	0.04	0.4	0.4	0	0.01	0	0	0.03	88.22	0.18	0	0.03	0	0.25	0.1	0.12	0	0.88	0	0	0.01	0.01	0	0.06	0	0.53	Moraxella	8-11 years	Positive	OCS_No
0.12	0.04	0	0	0.07	0.12	0.03	14.97	5.56	0	0	0.3	0.25	0.58	0.05	0.01	0	0	0	0.07	0.03	0.91	0	0.27	0.24	0.42	0.12	0.14	0.63	72.52	0.07	0.01	0	0.05	0.11	0.58	0.6	0.4	Streptococcus	5-7 years	Positive	OCS_No
0	0.03	0	0.01	0	0.01	0	35.04	24.38	0	0	0	0.05	0	0.01	0	0	0	0	0.01	7.38	0.03	0	0.05	0	0.03	0	32.18	0	0.33	0.01	0	0	0	0.02	0.34	0.02	0	Corynebacterium+Dolosigranulum	5-7 years	Positive	OCS_No
0	0.01	0	0.03	0	0	0.01	2.08	0.01	0.01	0	0.01	0.05	0.04	0	0	0	0	0	0	0.01	0.02	0	0.02	0	0.01	0	0.01	0	93.4	0	0.02	0.01	0	0.01	4.18	0.02	0	Streptococcus	8-11 years	Negative	OCS_No
0.01	0.06	0.1	0.04	0.04	0.02	0.02	29.02	57.17	0	0	0.15	0.26	0.08	0.01	0.01	0.02	0	0.01	0.04	0.09	0.31	0.11	0	0.14	0.05	0.25	3.26	0	1.52	0	0	0.01	0.29	0.02	6.12	0.04	0.08	Corynebacterium+Dolosigranulum	8-11 years	Negative	OCS_No
0.35	2.14	0	0.01	0.19	1.04	0.01	0.46	0	0	0.01	0.72	3.32	0.53	0.14	0.48	0.01	0	0.01	0.62	0.01	3.45	0	0.19	0.34	1.53	0.6	1	0	72.29	0.07	0.01	0.04	0.01	0.09	6.13	0.09	1.22	Streptococcus	5-7 years	Positive	OCS_Yes
0.31	1.71	0.26	0.03	0.17	0.19	0.03	0.64	0.02	0	0.34	1.07	5.47	1.89	0.11	0.04	0	0	0.01	0.46	0	3.19	0.19	0.23	11.4	0.03	1.65	0.75	0.17	58.39	0.03	0.08	0.18	0.24	0.04	2.1	0.11	6.79	Streptococcus	8-11 years	Positive	OCS_No
0.11	1.33	0.04	1.15	0.24	0.17	0.08	0.78	0.15	0.31	0	1.37	0.49	0.51	0.02	0.41	0.06	0.03	0.04	0.49	2.64	0.77	0	0.94	0.41	0.23	0.04	76.52	0	4.67	0.33	0.26	0.08	0.11	0.07	0.34	0.53	2.13	Staphylococcus	8-11 years	Positive	OCS_No
0.7	0.61	0.03	0.1	0.05	0.63	0.04	3.65	2.75	0.02	0	1.38	1.04	1.41	0.15	0.21	0	0	0.01	0.33	18.65	1.32	0	1.65	1.61	1.5	0.29	1.71	0.14	53.17	0.89	0.25	0.01	0.18	0.2	0.2	1.25	1.92	Streptococcus	5-7 years	Positive	OCS_No
0.03	6	0.01	0.01	0.8	1.8	0.01	5.53	0.7	0	0	15.25	1.22	0.89	0.13	3.13	0	0.14	0.02	5.2	1.16	10.91	0	8.19	0.31	0.06	0.4	0.21	0	18.94	0.12	0.03	0.08	0.98	0.35	0.19	0.24	13.62	Streptococcus	5-7 years	Positive	OCS_No
0	0.32	0	0.13	0	0	0	0.7	0	0.12	0	0	0	0	0.2	0	0.28	0.13	0.12	0	92.26	0	0	0.12	0	0.2	0.07	0.19	0	1.78	0	0.7	0	0	0	0.08	0	0.17	Moraxella	5-7 years	Positive	OCS_No
0.03	0.04	0.02	0.04	0.01	0.03	0.07	88.6	0	0.02	0	0.04	0.34	0.18	0.04	0	0.01	0.03	0	0.01	0	0.25	0	0.03	0.06	0.01	0.01	0.22	0	8.35	0	0.09	0.03	0	0	0.35	0.14	0.17	Corynebacterium+Dolosigranulum	5-7 years	Positive	OCS_No
0.299126	0.598251	0	0	0.402669	0	0.253106	4.09572	1.25403	0.172572	0	0.759319	4.38334	3.70456	1.21951	0	0.379659	0	0.195582	1.49563	16.4289	7.27105	0	2.58859	0.506213	8.65163	2.03636	5.11965	1.13898	22.2388	0.241601	0.7133	0.609756	0	0	0	0.621261	2.31247	Streptococcus	5-7 years	Positive	OCS_No
1.35	0.6	1.73	0	0.15	0.24	0	2.73	1.04	0	1.07	0.85	2.6	2.01	31.92	0	0	1.04	0	0.51	0.69	1.3	1.2	1.72	0.51	0.34	1.39	3.48	0	23.46	0.03	0.13	0.02	0.41	0.07	12.36	0.88	3.39	Streptococcus	8-11 years	Negative	OCS_No
0.11	0.08	0	0.07	0.03	0.24	0.04	5.03	17.71	0	0	0.72	0.79	0.71	0.02	0.03	0.01	0	0.02	0.28	2.35	0.99	0	0.74	0.11	0.48	0.11	0.98	0.04	7.77	0.15	0.03	0.03	0.02	0.05	58.78	0.57	0.31	Corynebacterium+Dolosigranulum	5-7 years	Positive	OCS_No
0.01	0	0	0	0	0.02	0	0.49	0.68	0	0	0.4	0.09	0.02	5.49	0	0	0	0	0.01	0.02	0.09	0	0.05	0.01	0	0	0.14	0.01	91.94	0	0.01	0.02	0.01	0	0	0.37	0.06	Streptococcus	5-7 years	Positive	OCS_No
0.31	4.37	0.15	0.01	0.19	0.36	0.08	0.96	0.01	0	0.03	1.99	3.14	1.72	0.22	0.42	0.05	0.14	0.16	0.82	29.69	2.32	0.08	2.03	2.14	0.43	0.69	16.69	0.01	13.42	0.32	0.44	0.07	0.6	0.04	0.01	1.88	8.94	Streptococcus	5-7 years	Positive	OCS_No
0.19	1.38	0.02	0	0.14	0.05	0.02	0.34	0.02	0	0	0.89	5.44	5.16	0.17	0.14	0	0.02	0.16	0.56	0.02	1.23	0.01	0.64	1.79	0.12	0.63	1.1	0	48.51	0.14	0	0	0.21	0.16	18.47	5.35	5.19	Streptococcus	5-7 years	Positive	OCS_No
0.03	0.07	0.09	0.2	0	0	0.28	1.93	1.22	0.02	0	0.01	0.08	0.14	0.02	0	0	0	0	0	0.34	0.11	0	0.08	0.29	0.17	0.01	0.72	0	87.2	0.05	0.24	0.1	0.01	0	6.05	0.05	0.26	Streptococcus	8-11 years	Positive	OCS_No
0	0	0	0.01	0	0	0	0.05	0	0	0.01	0	0.01	0.02	0	0	0	0	0	0	0.11	0	0.01	0.02	0	0	0.01	99.58	0.02	0.1	0	0	0	0.01	0	0.01	0	0	Staphylococcus	8-11 years	Positive	OCS_Yes
0.89	0.66	1.59	2.6	0.63	1.42	0.57	5.23	0	1.08	1.66	4.87	9.56	3.34	0.22	0.28	0.03	0.34	0	0.74	0.16	10.62	0.9	2.41	1.03	0.57	1.21	2.41	0	23.06	0	0.79	0.01	0.88	1.11	0.04	0.76	0.07	Streptococcus	5-7 years	Positive	OCS_Yes
6.01	0.73	0	4.08	0	1.32	0.44	8.5	0.02	0.78	0.15	1.37	1	0.13	2.11	0	0.03	0	0	0.27	0	0.95	0	0.22	0.55	15.58	0.44	6.42	0	15.73	0.01	3.01	0.04	0	0	16.11	0	2.55	Corynebacterium+Dolosigranulum	5-7 years	Positive	OCS_No
0.04	0.49	4.63	0.82	0.33	0.04	1.04	2.66	0.66	0.47	2.55	0.58	1.67	1.16	0.02	0	0	0.14	1.61	0.02	0.01	0.59	1.08	0.33	0.25	0.26	0.38	9.83	0	11.02	0.28	4.57	2.64	1.81	0	24.44	0.13	0.82	Corynebacterium+Dolosigranulum	5-7 years	Negative	OCS_Yes
0.15	0.07	0.22	0.13	0.04	0.01	0.12	21.76	38.99	0.03	0.15	0.17	0.82	0.48	0.02	0.01	0.02	0.37	0.53	0.22	8.38	0.91	0.09	0.25	0.1	0.2	0.21	3.05	0	16.91	0.09	0.22	0.05	0.13	0.03	0.11	0.01	0.21	Corynebacterium+Dolosigranulum	5-7 years	Positive	OCS_No
0.36	0.86	2.08	0.27	0	0	0.02	1.61	0.41	0	0.25	0.28	7.27	1.36	0	0.2	0.01	0.35	0.16	0	0.06	0.52	0	0.58	0.8	1.05	0.05	17.34	0.11	53.3	0.01	0.92	0.01	0.07	0.18	0.06	1.35	0.82	Streptococcus	8-11 years	Negative	OCS_No
0.411722	0.266408	0	0.0484379	0.435941	0.46016	0.0242189	1.7922	12.7876	0.0242189	0	1.25938	0.653911	0.411722	0.0242189	0.0242189	0.169533	0	0.0726568	0.605473	1.74376	0.944539	0	0.750787	0.532817	0.968758	1.06563	33.1557	0	29.0869	0.0242189	0.0242189	0.21797	0.242189	0	0.0484379	0.0726568	1.33204	Streptococcus	5-7 years	Positive	OCS_Yes
0	0.22	0	0.48	0	0.15	0.37	0.48	0	0.14	0	0.37	0.69	0.34	0	0	0	0	0	0	3.31	0.61	0	0.21	0.06	0.3	0.29	78.61	0	7.69	0.09	0.91	0.01	0.33	0.1	0	0.02	0.13	Staphylococcus	8-11 years	Positive	OCS_Yes
0.628931	1.1181	0	0.163056	0	0	3.16795	0.256231	2.02655	1.58397	0.489168	0	8.61868	3.75029	0.0232937	0	0	0	0	0	0.0232937	0.908456	0	1.8402	0.698812	1.28116	0.0232937	1.81691	0	32.9839	0	2.74866	1.02492	0.489168	0	0	0	5.1945	Streptococcus	5-7 years	Negative	OCS_Yes
0.02	1.81	0.05	0.04	0.12	0.21	0.11	19.15	39.39	0.01	0.01	0.5	0.87	0.87	0.11	0.16	0	0.29	1.44	0.93	0.6	2.38	0	0.19	0.5	0.03	0.41	0.13	0.05	20.41	0.36	0.01	0.07	0.14	0.08	0	0.47	1.56	Corynebacterium+Dolosigranulum	5-7 years	Positive	OCS_No
1.01	1.38	0.14	7.82	0	2.34	2.1	11.18	0.43	2.81	0	2.42	1.59	0	0	0.52	0	0.26	1.74	1.91	2.75	0.13	0	0.65	1.22	0.36	0.34	1.03	0	23.99	0	3.93	0.04	0.93	0.32	20.01	1.19	1.58	Corynebacterium+Dolosigranulum	8-11 years	Positive	OCS_No
0.0978857	0.430697	0.0195771	0.0783085	0	0.0195771	0.0587314	0.371966	3.48473	0.0195771	0	0.861394	0.215348	0.567737	28.2302	0	0	0	0.0391543	0.195771	0.0195771	0.567737	0.0195771	0.293657	0.156617	0.117463	0.156617	56.48	0.13704	1.48786	0.195771	0.0978857	0.13704	0	0.0391543	0.0783085	0.783085	0.978857	Staphylococcus	8-11 years	Negative	OCS_No
0.07	1.4	0	0.05	0.7	1.15	0.01	4.54	6.59	0.01	0	12.13	1.58	0.86	0.05	0.25	0.07	1.23	0.27	4.53	0.29	2.14	0	1.91	0.53	2.55	0.43	4.15	0.03	17.36	0.79	0.09	0.13	0.23	0.19	25.05	0.33	1.28	Streptococcus	5-7 years	Positive	OCS_No
0	0.15	0	0.02	0.03	0.02	0.01	46.82	37.43	0	0	0.43	0.4	0.36	0.02	0.01	0	0.03	0.03	0.15	0.14	0.42	0.01	0.15	0.14	0.33	0.07	0.53	0.17	5.35	0.11	0	0.33	0.01	0.03	4.71	0.58	0.4	Corynebacterium+Dolosigranulum	5-7 years	Positive	OCS_No
0.03	0.23	0.02	0.02	0.01	0.02	0	0.17	0.01	0	0	0.09	0.97	0.38	0	0.05	0	0.09	0.01	0.14	0	0.48	0	0.27	0.05	0.01	0.07	0.06	0	96.15	0.01	0	0.07	0.01	0.02	0	0.07	0.27	Streptococcus	5-7 years	Positive	OCS_No
0.03	0.06	0.01	0.05	0.01	0.03	0.01	17.92	1.07	0.02	0	0.12	0.22	0.22	0.03	0	0.01	0	0.01	0.05	0	0.1	0	0.04	0.02	0.06	0	72.78	0.03	1.89	0.02	0.03	0.08	0.03	0.01	3.39	0.08	0.11	Staphylococcus	8-11 years	Positive	OCS_No
1.28	0.51	0	1.74	0	0	0	2.06	0.01	0.33	0.26	0.86	2.85	1.74	0.16	0	1.22	1.74	25.43	0	0.52	1.41	0	2.76	0	1.29	0.49	3.75	0	33.6	0	0.8	0.2	0	0.21	0	0.63	0.08	Streptococcus	8-11 years	Negative	OCS_No
0.04	0.21	0	0.02	0.01	0.05	0	7.15	9.85	0.01	0	0.1	0.13	0.46	0.01	0.11	0.06	0.01	0.01	0.16	73.26	0.54	0	0.07	0.06	0.03	0.29	3.42	0	2.96	0.1	0	0.03	0.03	0.03	0	0.03	0.3	Moraxella	8-11 years	Positive	OCS_No
0	0.142248	0	0	0	0.0258632	0.0129316	0.0258632	0.0258632	0	0	0.168111	0.581922	0.32329	0.0258632	0	0.0387948	0	0.0129316	0.2457	0.0258632	0.711238	0.0129316	0.594853	1.62938	0.142248	0.0387948	85.258	0.0905211	7.52619	0.064658	0.0387948	0.155179	0.0258632	0	0	0.607785	0.956938	Staphylococcus	8-11 years	Negative	OCS_No
0.15	1.47	0.33	3.69	0	0	0.66	14.4	26.68	1.2	0	0	0.39	0.17	0.01	0	2.91	0	0.15	0.13	0	0.33	0.12	0.33	0.84	0.98	0.05	20.68	0	5.18	0.14	1.01	0.13	0.16	0	0.23	0.14	1.18	Corynebacterium+Dolosigranulum	5-7 years	Positive	OCS_No
0.27	0.51	0.08	0.15	0.23	0.64	0	3.56	1.62	0	0	1.5	0.95	1.57	47.24	0.04	0.28	0	0.12	0.26	0.02	9.23	0.01	0.73	0.56	0.49	0.76	0.94	0.15	9.41	0.27	0.27	0.24	0.21	0.46	13.09	0.88	0.71	Haemophilus	8-11 years	Positive	OCS_Yes
1.2	2.24	0	0	0.29	0.08	0	0.21	0.05	0	0	0.85	5.37	4.58	0.71	0.29	0.02	0.01	0	0.99	0	5.13	0	0.8	0.26	0	3.43	0.02	0	60.78	0.42	0.02	0.06	0.21	0.16	0	0.56	4.97	Streptococcus	5-7 years	Positive	OCS_No
0	1.04	0.88	0.67	0.83	0	0.01	5.65	1.87	0	0	1.23	3.47	0.47	0.02	0	5.11	0	0	1.7	28.92	0	0	0	1.02	4.03	0.12	16.29	0	6.62	0.73	1.91	0.11	0	0	0.05	2.8	0.01	Streptococcus	8-11 years	Negative	OCS_Yes
0.57	3.85	0.31	0.54	0.28	0.36	0.09	5.14	25.14	0.04	1.08	2.07	3.84	1.86	0.01	0	1.05	0	0.23	1.94	0	0.58	0	0.07	1.95	0.65	1.21	12.31	0	24.52	1.42	0.19	0.01	0.86	0	0	0.29	3.25	Streptococcus	8-11 years	Negative	OCS_No
0.47	0.27	0	0	0	0.43	0.16	4.98	0	0	0	0.68	2.93	0.13	0	0.21	2.41	0	0	1.17	0	0.8	0	0	0.13	0.12	0.27	11.37	0	7.31	0	0	0.42	0.77	0	61.79	0	0	Corynebacterium+Dolosigranulum	5-7 years	Positive	OCS_No
0.03	0.12	0.02	0.03	0	0.03	0	31.46	20.21	0.04	0.17	0.11	0	0.13	2.87	0	0.08	0	0.01	0.22	10.94	0.2	0.04	0.14	0.07	0.08	0.16	0.16	0.01	31.2	0.01	0.06	0.08	0.07	0.02	0	0.11	0.32	Corynebacterium+Dolosigranulum	8-11 years	Positive	OCS_No
0.0840054	0.352823	0.0168011	0	1.5457	0.285618	0	0.184812	0.0504032	0	0	55.6116	0.268817	0.0504032	0	0.0336022	0	0	0.0336022	0.184812	0.705645	0.487231	0	0.134409	7.8629	0.0168011	0.168011	5.79637	0	13.6257	0.0672043	0	0.0336022	0.184812	0	0	6.93884	0.0672043	Streptococcus	NA	Negative	OCS_No
1.42	0.72	0	0.12	0.2	1.04	0.07	1.36	0	0.03	0	3.27	3.68	1.02	0.02	0.07	0.09	0.03	0	2.08	0	2.14	0.01	0.55	4.23	0.12	0.17	39.96	0.26	27.53	0.44	0.17	0.08	0.31	0.29	0	1.18	2.81	Streptococcus	8-11 years	Negative	OCS_No
0.22	2.91	0	0	0	1.04	0	5.65	1.04	0	0	3.39	4.66	2.69	0.28	1.07	0.9	0.67	0	0.23	0.58	8.07	0	0.71	0.41	0	3.92	0.88	0	41.76	0	0.49	0.13	0	0	7.4	1.52	1.23	Streptococcus	8-11 years	Positive	OCS_No
1.34	5.61	0	0	0	2.24	0	3.68	0	0	0	1.62	2.66	2.69	0.45	0.12	1.23	0.06	0	1.06	0.04	7.53	0	2.09	1.04	0.21	3.07	1.53	0	47.65	1.01	0.12	0.25	0.21	0.19	0	1.89	2.88	Streptococcus	8-11 years	Positive	OCS_No
0.58	1.64	0.02	0.15	0.09	0.29	0.07	0.95	0	0.03	0.01	1.48	3.37	1.04	0.04	0.12	0.13	0.05	0	0.25	0.16	4.04	0.01	1.48	0.57	0.45	0.6	39.17	0	38.04	0.04	0.32	0.11	0.07	0.16	0.01	0.35	1.03	Streptococcus	5-7 years	Negative	OCS_Yes
1.71	0.39	0.24	0.05	0.03	0.2	0.09	0.16	0.07	0	0.09	2.03	6.62	4.32	0.1	0.12	0	0.02	0.05	0.09	0.06	9.11	0.07	1.12	0.69	0.09	1.96	0.41	1.12	48.44	0.1	0.14	0.32	0.92	0.21	1.49	3.48	2.4	Streptococcus	5-7 years	Positive	OCS_Yes
0.2	0.62	1.22	0.11	0.34	0.28	0.03	5.81	3.14	0	1.58	1.36	3.89	3.66	0	0.04	0.06	0.03	0.06	0.33	0	3.05	1.93	1	0.81	0.21	0.45	32.29	0.26	21.92	0.67	0.14	0.05	0.57	0.14	8.35	0.33	0.17	Streptococcus	8-11 years	Negative	OCS_No
0.12	0.14	0	0.03	0.08	0.42	0.08	22.95	4.64	0.01	0	0.24	4.74	1.9	0.08	0.09	0	0.07	0.04	0.24	1.58	0.03	0	0.88	0.32	0.03	0.34	0.38	0	53.99	0.02	0.05	0.16	0.17	0.14	0.29	0.89	0.5	Streptococcus	5-7 years	Positive	OCS_No
0.02	0.03	0	0	0	0.04	0	0	0.68	0	0	0	0.04	0.01	0	0	0	0	0	0	0.02	0.55	0	0.03	0.01	0	0.02	0.02	0	98.15	0	0	0.02	0	0	0.01	0	0.14	Streptococcus	5-7 years	Positive	OCS_Yes
0.04	0.13	0	0.01	0.02	0.09	0.02	0.15	0	0	0	0.02	0.32	0.18	0.18	0.1	0.01	0.02	0.02	0.05	0	0.16	0	0.1	0.16	0.02	0.19	90.23	0	5.97	0	0.02	0.05	0	0.03	1.24	0.01	0.07	Staphylococcus	5-7 years	Positive	OCS_Yes
0.05	0.25	0	0	0	0.02	0	1.6	10.08	0	0	0.09	0.3	0.37	0.06	0	0.01	0	0	0.06	25.03	0.14	0	0.23	0.38	0.09	0.03	0.04	0.04	59.57	0.06	0.01	0.07	0	0.01	0	0.55	0.71	Streptococcus	5-7 years	Positive	OCS_No
0.31	0.21	0.01	0	0.01	0.06	0	2.2	19.65	0	0	0.45	0.72	1.42	1.18	0.09	0.04	0.05	0.29	0.07	39.83	1.08	0	0.57	0.16	0.2	0.54	0.83	0.21	7.8	0.01	0	0.61	0.21	0.14	17.15	1.91	0.49	Moraxella	8-11 years	Positive	OCS_Yes
0.72	1.05	0.34	6.36	0.27	0.58	1.05	1.34	0.87	1	0.08	0.96	1.47	0.82	0.15	0.33	0.37	0.08	0.06	0.9	3.22	3.7	0.21	1.37	1.02	0.3	0.7	0.95	0.04	54.72	0.26	1.72	0.35	0.41	0.02	0.05	0.43	0.6	Streptococcus	5-7 years	Positive	OCS_Yes
1.82	4.22	0	2.93	0.09	0.82	0.46	7.06	6.03	0.95	0	1.66	1.1	0.82	0.4	0.24	0.64	0	0	1.89	7.58	4.75	0	0.48	0.43	0.56	0.02	9.28	0	21.3	0	0.77	0.35	0.02	0.42	0.16	1.41	4.74	Streptococcus	5-7 years	Positive	OCS_No
0.23	0.01	2.78	0.13	0.1	0.27	0.11	41.8	1.96	0.02	0.16	0.73	1.19	0.36	0.05	0.04	0	0.05	0.03	0.43	0.01	0.82	1.44	0.17	0.14	24.76	0.06	4.26	0	6.14	0.09	0.21	0.13	0.05	0.08	5.46	0.21	0.33	Corynebacterium+Dolosigranulum	8-11 years	Positive	OCS_Yes
0.17	0.66	0.55	0.2	0.11	0.13	0.08	0.76	4.87	0.09	0.29	0.13	1.8	1.29	56.76	0.25	0.05	0	0.01	0.73	2.68	1.37	0.23	0.7	0.71	3.1	0.69	0.56	0	12.63	0.32	0.09	0.04	0.58	0.09	0.01	0.32	2.9	Haemophilus	8-11 years	Positive	OCS_No
0.66	0.26	0	1.98	0	0	0.43	0.34	0	0.5	0	15.99	1.09	0.68	38.25	0	0.24	0.09	0.23	0.45	0.02	0.68	0	0.2	0.35	4.33	0.33	0.65	0.05	22.81	0	1.68	0.1	0.52	0	0	0.33	0.61	Streptococcus	5-7 years	Positive	OCS_No
0.18	0.18	0.01	0.55	0.25	0.94	0.04	29.12	19.32	0.21	0.04	2.89	2.78	1.51	0.04	0.09	0.05	0.1	0.04	0.37	13.85	2.41	0	0.63	1.73	0.46	0.09	1.72	0.04	15.5	0.18	0.36	0.02	0.17	0.22	0.01	0.19	0.67	Corynebacterium+Dolosigranulum	5-7 years	Positive	OCS_Yes
0.08	0.4	0	0.02	0	0.13	0.03	16.9	19.5	0	0.03	0.07	0.37	0.63	52.25	0.08	0.07	0.02	0.15	0.05	0.05	0.88	0	0.28	0.16	0.19	0.35	0.69	0	4.56	0.03	0.02	0.01	0.05	0	0.01	0.08	0.48	Haemophilus	5-7 years	Positive	OCS_No
0.151362	0.302725	0	0.151362	0	0.0504541	0.0504541	6.10494	13.9253	0.0504541	0.0504541	0.201816	0.25227	1.2109	0.504541	0	0.100908	0	0	0.201816	63.2694	1.26135	0.0504541	0.554995	0.25227	0.302725	0.0504541	0.554995	0	6.25631	0.0504541	0.0504541	1.2109	0.0504541	0	0	0	0.655903	Moraxella	8-11 years	Positive	OCS_Yes
1	0.46	3.56	1.07	0	0.19	0.59	9.87	4.18	0	0.43	2.2	7.96	2.39	0.45	0.49	1.22	0	0	0	0.15	2.04	1.64	1.24	1.04	0.24	0.88	3.2	0	34.6	1.42	0.47	0.01	3.4	0.02	5.67	0.56	2.28	Streptococcus	5-7 years	Negative	OCS_Yes
0.12	1.28	0	0.45	0	0.21	0.22	2.94	2.26	0	0	0.77	3.26	4.8	0.04	0.18	1.32	0.24	0.19	2.07	0.18	2.89	0	2.33	0.35	0.41	3.15	2.26	0	56.23	0.09	0.43	0.23	0.27	0	0	0.02	4.2	Streptococcus	8-11 years	Negative	OCS_No
0	0	0	0.965924	0.0268312	0.0268312	1.12691	3.38074	0.0804937	0	0	0	0	0.0268312	0	0	6.27851	1.58304	2.03917	0.0268312	0	0	0	0	0	3.72954	0.0268312	0.724443	0	3.83687	0.0268312	0.670781	0.858599	0	0	59.136	0	0.0268312	Corynebacterium+Dolosigranulum	5-7 years	Positive	OCS_Yes
0.12	1.83	0.51	0.34	0.19	0.4	0.67	18.8	11.74	0.08	0.17	0.8	3.59	2.66	0	0.14	0.17	0.31	0.18	0.21	0	4.08	0.3	0.89	0.16	0.95	1.84	8.32	0.23	20.57	0.06	0.26	0.14	0.01	0.13	0.02	2.18	1.47	Corynebacterium+Dolosigranulum	5-7 years	Negative	OCS_Yes
0.33	0.43	0.06	0.05	0.03	0.31	0.08	0.27	0.01	0	0.02	0.39	0.31	0.25	0.02	0	0.1	0.08	0.11	0.45	0	0.42	0.05	0.23	0.69	0.12	0.21	29.87	0	60.78	0.15	0.17	0.1	0.13	0.11	0.09	0.17	1.01	Streptococcus	8-11 years	Negative	OCS_No
1.6	0.89	0.07	0.05	0.02	0.23	0.03	4.07	0.09	0.04	0.19	0.7	5.42	2.05	0.02	0	0.12	0.15	0.12	1.09	0.02	2.61	0.05	2.91	2.34	0.3	0.14	8.13	0.04	48.69	0.78	0.15	0.06	0.11	0.02	9.08	1.54	2.06	Streptococcus	8-11 years	Positive	OCS_No
0.18	0.3	0.02	0	0	0	0.03	12.27	20.08	0	0.01	1.78	1.47	0.37	0	0.01	0.08	0	0	0.1	1.02	1.44	0	0.35	0.53	1.5	0.08	1.5	0	9.64	0.12	0.09	0.02	0.16	0.17	10.9	0.03	0.52	Corynebacterium+Dolosigranulum	NA	Negative	OCS_No
0.24	0.67	0	0.07	0.07	0.28	0.04	13.35	71.24	0.09	0.01	0.63	0.63	0.23	0.11	0.07	0.01	0.02	0	1.38	0.1	0.81	0	0.48	0.49	0.16	0.15	0.88	0	5.16	0.16	0.03	0.02	0.15	0.01	0	0.2	1.12	Corynebacterium+Dolosigranulum	8-11 years	Positive	OCS_Yes
0.36	0.94	0	0.32	0	0.04	0.07	13.8	7.45	0	0	0.5	0.49	0.69	0.09	0	0.71	0	0	0.84	0	2.9	0	0.26	2.68	0.33	0.05	43.81	0.01	11.07	0.28	0.25	0.04	0	0.16	0	1.41	2.05	Streptococcus	8-11 years	Positive	OCS_No
0.62	6.45	0	0.1	0.03	1.17	0	2.07	1.95	0.01	0	7.6	7.08	1.67	0.1	2.31	0.06	0	0.02	2.42	0.08	1.99	0	1.48	1.69	0.25	0.29	8.77	4.43	26.29	2.42	0.48	0.03	1.04	0.04	0	5.09	9.28	Streptococcus	8-11 years	Positive	OCS_Yes
0	0.490343	0	1.34094	0.140098	0.120084	0	30.2712	36.8158	0	0	0.180126	0.380266	0.270189	0.080056	0.10007	0.060042	0.010007	0.010007	0.30021	0.630441	0.090063	0.040028	0.040028	0.20014	0	0.010007	2.74192	0	6.84479	0.090063	0.010007	0.060042	0.020014	0.050035	16.5616	0	0.570399	Corynebacterium+Dolosigranulum	5-7 years	Positive	OCS_Yes
6.75695	6.21248	0	2.1639	0	0	0	0.0698032	0.181488	0	0	0	0	0	0.0279213	0	11.7967	0	0	2.02429	0.0279213	0.0139606	0	0.0279213	0	0	0.376937	12.0899	0	33.4357	0	2.6246	0.153567	0	0	5.68198	0	0	Streptococcus	5-7 years	Negative	OCS_No
0.11	0.13	0.04	0.04	0.11	0.02	0.01	69.74	17.58	0	0	0.64	0.54	0.62	0.01	0	0.08	0	0.01	0.08	0	0.47	0.01	0.29	0.12	0.22	0.02	1.26	0.02	5.53	0.11	0.15	0	0.08	0.09	0.01	0.5	0.34	Corynebacterium+Dolosigranulum	8-11 years	Negative	OCS_No
1	1.08	0.05	0.14	0.68	2.15	0.12	4.35	0.88	0.04	0	1.52	1.31	1.84	0.08	4.95	0.09	0.11	1.36	2.96	0.07	24.4	0	2.05	0.05	0.37	10.99	0.83	0	27.91	0.54	0.06	0.08	0.9	0.53	0.09	2.68	0.74	Streptococcus	5-7 years	Positive	OCS_Yes
0.27	0.28	0	0.03	0	1.27	0.02	31.23	14.14	0	0	0.82	1.23	0.34	0.14	0.02	0.05	0	0	2.14	0.04	1.04	0	1.05	0.02	0.12	0.17	1.9	0	42.37	0.05	0.07	0.07	0.24	0.04	0	0	0.27	Corynebacterium+Dolosigranulum	5-7 years	Positive	OCS_No
1.43429	0	2.18479	0.0333556	0	0	0	5.12008	2.46831	0	0	0	4.38626	1.36758	0.0166778	0	11.3909	1.83456	0.933956	0	0.0333556	3.86925	0	0.533689	1.501	0.0500334	0	9.9066	0	30.6204	0	1.6511	0.0833889	0.867245	0	0.0333556	6.70447	2.4016	Streptococcus	8-11 years	Positive	OCS_No
0.39	0.99	0.49	0.17	0.03	0.05	0.05	10.94	15.19	0.05	0.05	0.41	1.05	0.4	15.78	0.02	0.3	1.71	0.33	0.21	18.6	1.78	0.07	0.17	0.17	0.49	0.23	4.53	0.05	16.67	0.06	0.06	0.07	0.12	0.06	0.02	0.35	0.65	Corynebacterium+Dolosigranulum	8-11 years	Positive	OCS_No
0.25	0.1	0.23	0	0	0.05	0	2.77	0.05	0	0.05	0.33	2.06	1.78	13.34	0.01	0.05	0	0	0.06	0.06	3.35	0.01	0.8	0.17	0.09	0.08	0.37	0	71.74	0.04	0	0.05	0.06	0.07	0	0.05	0.26	Streptococcus	5-7 years	Positive	OCS_No
0.05	0.12	0	0	0.01	0.13	0	0.02	0.32	0.01	0	0.09	0.06	0.09	0	0.03	0	0.03	0	0.06	0.41	0.16	0	0.16	0.09	0.04	0.06	96.65	0.04	0.64	0.05	0	0	0.02	0.04	0	0.01	0.16	Staphylococcus	5-7 years	Positive	OCS_No
0.22	0.31	0.21	0.04	0.13	0	0.03	0.77	4.41	0	0	0.44	0.84	0.39	0.15	0.33	0	0	0	0	1.02	0.47	0	1.35	0.95	0.3	0.5	1.43	0	22.62	0	0.05	0.12	0.04	0.23	58.69	1.37	0.28	Corynebacterium+Dolosigranulum	5-7 years	Positive	OCS_No
0.47	0.2	0.2	0	0.08	0.07	0	1.55	0.02	0.01	0.03	0.33	0.21	0.13	0.12	0.09	0.02	0	0	0.13	0.05	1.8	0.08	0.76	0.73	0.21	0.52	88.13	0.02	1.15	0.06	0.03	0.06	0.19	0.02	0.04	0.16	0.24	Staphylococcus	8-11 years	Positive	OCS_No
0.01	0	0	0	0	0	0	0	0.08	0	0	0	0.01	0	99.54	0	0.01	0	0.01	0	0.19	0	0	0	0	0.01	0	0.01	0	0.04	0.02	0	0	0	0	0	0	0	Haemophilus	5-7 years	Positive	OCS_No
0.44905	1.10535	1.34715	0.103627	0.103627	0.656304	0.379965	18.7565	11.2608	0	1.62349	0.829016	1.41623	1.96891	0.552677	0	0	0	0.0690846	1.10535	1.5544	5.35406	0.690846	2.07254	0.276339	0.690846	0.345423	2.31434	0	20.8636	0.552677	0.241796	0.0345423	0.379965	0.345423	0.345423	1.83074	0.207254	Corynebacterium+Dolosigranulum	5-7 years	Positive	OCS_Yes
0.04	0.2	0	0.04	0	0.13	0	53.97	13.59	0	0	0.03	0.16	0.13	0.02	0.08	0.32	0.03	0.06	0.15	1.68	0.49	0	0.01	0.07	0.16	0.02	16.03	0	1.95	0.01	0.01	0.07	0.02	0	8.6	0	0.19	Corynebacterium+Dolosigranulum	5-7 years	Negative	OCS_No
0.02	0.04	0.05	0.12	0.02	0.06	0	17.86	35.95	0.03	0	0.32	0.24	0.29	0.03	0	0.08	0.03	0	0.12	40.18	0.11	0	0.24	0.09	0.18	0.01	2.07	0.05	1.03	0.03	0.04	0.05	0.02	0.06	0.07	0.1	0.17	Moraxella	5-7 years	Positive	OCS_No
0.16	0.09	0.05	2.22	0	0	0.13	47.49	37.31	0.63	0.19	0.17	0.13	0.09	0.02	0	0.22	0.38	0	0	0.24	0.02	0.05	0.08	0.16	0.38	0.03	4.41	0	1.31	0	0.72	0	0	0	1.65	0.09	0.11	Corynebacterium+Dolosigranulum	5-7 years	Positive	OCS_No
1.15	2.22	0	0.84	0.13	0.06	0.11	29.4	9.3	0	0	1.32	3.62	0.61	6.04	0	0.53	0.25	0.1	0.51	0.01	1.22	0	0.87	0.55	2.9	0.13	2.85	0	11.11	0.38	0.36	1.07	0.44	0	5.45	1.16	2.99	Corynebacterium+Dolosigranulum	8-11 years	Negative	OCS_No
0.82	0.71	0	0	0	0.15	0	9.91	1.21	0	0.06	1.4	23.01	4.35	0.14	0.16	0	0	0.03	0.04	1.09	5.37	0	2.28	0.35	0.33	0.19	0.73	0.09	41.2	0.19	0.09	0.03	0	0.28	0.09	0	1.43	Streptococcus	5-7 years	Positive	OCS_No
0.07	0.18	0.14	0.01	0	0.06	0	0.16	0	0	0	0.08	0.2	0.13	0	0.09	0	0.03	0.09	0.03	0	0.24	0	0.13	0.01	7.35	0.04	88.98	0	1.43	0.03	0.02	0.02	0.01	0.02	0	0.07	0.16	Staphylococcus	8-11 years	Positive	OCS_No
0.79	0.32	0.08	0.01	0.03	0.18	0	7.05	0.02	0.01	0	0.58	0.43	0.38	0.03	0.08	0.03	0.69	0.18	0.52	0	1.55	0	0.12	0.23	66.32	0.16	10.11	0.06	7.67	0.07	0.05	0.07	0.05	0.07	0	0.29	0.72	Streptococcus	8-11 years	Negative	OCS_No
0.21	0.44	0	0	0.05	0.08	0	9.3	12.92	0	0	0.26	4.17	7.1	0.06	0.1	0	0	0	0.16	8.94	3.17	0	0.67	0.17	0.11	0.22	0.97	0.27	33.26	0.14	0	0	0.08	0.25	11.27	0.69	2.68	Streptococcus	5-7 years	Positive	OCS_No
2.07	0.68	0.04	0.01	0.03	0.18	0.09	4.07	0	0.03	0.05	1.31	1.03	1.02	0	0.09	0.04	0.2	0.13	0.34	0	1.35	0.02	0.45	0.41	0.13	0.29	51.34	0.27	11.83	0.12	0.05	0.09	0.15	0.11	13.79	1.13	2.91	Streptococcus	5-7 years	Positive	OCS_No
0.19	0.08	0.09	0.01	0.06	0.27	0.02	2.02	0	0	0.02	1.67	1.05	0.8	0.01	0.03	0.3	0.05	0	0.4	0.01	1.45	0	0.39	0.23	1.96	0.07	72.36	0.74	10	0.61	0.02	0.07	0.12	0.12	0.16	1.57	0.52	Staphylococcus	8-11 years	Negative	OCS_No
0.01	1.05	0	20.43	0	0.16	2.88	7.29	3.41	9.98	0	0	0.61	0.01	0	0	1.81	0	0.36	0	0.33	0.72	0	0.99	0	1.03	0.95	0.43	0	4.01	0.43	7.35	0.03	0	0	28.9	0.54	0.41	Corynebacterium+Dolosigranulum	NA	Negative	OCS_No
0.55	2.03	0	1.3	0	3.98	0	6.88	0.03	0.45	0	13.48	3.21	2.8	1.35	0.32	0.4	0	0	2.74	2.59	1.44	0	1.66	1.81	1.25	1.53	14.37	0	19.86	0.58	0	0.03	0	1.03	5.77	0.89	2.06	Streptococcus	8-11 years	Positive	OCS_Yes
0.29	2.41	0	6.86	1.21	1.28	1.42	3.33	1.8	2.59	0	4.01	6.24	4.5	0.14	1.04	0.01	0	0	1.88	0.02	9.69	0	0.37	4.58	0.68	1.03	4.83	0	20.35	0	4.6	0.02	0.39	0	0	2.98	4.75	Streptococcus	8-11 years	Positive	OCS_No

## Sheet: Fig7.raw.data
Fig.7A	OCS_Yes				Fig.7B	baseMean	log2FoldChange	lfcSE	stat	pvalue	padj
Corynebacterium+Dolosigranulum	24.8				Corynebacterium	835.722	-1.70585	0.480049	-3.55349	0.00038015	0.0020433
Moraxella	37.5
Staphylococcus	36.3636
Streptococcus	27.7

## Sheet: Fig8.raw.data
		Virus_positive	Virus_negative
	Corynebacterium+Dolosigranulum	20.9524	7.61905
	Haemophilus	3.80952	0
	Moraxella	5.71429	0
	Staphylococcus	10.4762	2.85714
	Streptococcus	33.3333	15.2381
